# Supplementary material for: Ultra-rapid somatic variant detection via real-time targeted amplicon sequencing
Source: Commun Biol. 2022 Jul 15;5:708. doi: 10.1038/s42003-022-03657-6 (PMC9284968; doi:10.1038/s42003-022-03657-6)
Supplement: Supplementary file 3 — Supplementary Data 1 [file 42003_2022_3657_MOESM3_ESM.xlsx]

## Sheet: Figure 1b
	DNA Extraction	Target Amplification	Library Preparation	Sequencing	Analysis
Final LAMP Protocol	5.5	15	5	3.5	0.5	29.5
Optimized LAMP End-point	5.5	30	5	2.5	0.5	43.5
Final PCR Protocol	10	26	10	5	0.5	51.5
Optimized PCR End-point	10	32	10	2.5	0.5	55
Baseline + Rapid Extraction	10	60	10	4	1	85
Baseline + Rapid Library Prep	20	60	10	4	1	95
Baseline Protocol	20	60	60	2	1	143

## Sheet: Figure 2a
Barcode	Cycle	Reads	Concentration (ng/ul)	Mapped Reads	Unmapped	Background Genomic	Target Fragments	Fragments	Target Coverage	Target Depth	% fragmentation
6	20	5038	3.57333	4145	0.177253	0.788408	173	0.00615324	142	0.0281858	0.179191
5	22	6267	3.56667	5250	0.162279	0.771821	413	0.0134035	329	0.0524972	0.20339
4	24	10082	3.53333	8401	0.166733	0.61833	2167	0.0400714	1763	0.174866	0.186433
3	26	7898	6.17333	6446	0.183844	0.352748	3660	0.08863	2960	0.374778	0.191257
2	28	11314	9.42667	9737	0.139385	0.258264	6815	0.120382	5453	0.481969	0.199853
1	30	15242	18.7667	13231	0.131938	0.132397	11213	0.142304	9044	0.59336	0.193436
	28 e2e	13515		10598	0.215834	0.552941	3125	0.036774	2628	0.194451	0.15904

## Sheet: Figure 2b
Model Parameters			PCR Cycles	PCR Time	Amplicon Fraction	Average Read Length	Samples/pore/s	Device Sequencing Rate	Target Sequencing Rate (Targets/s)	Sequencing Time (s) (1x Depth)	Sequencing Time (s) (250x Depth)	Sequencing Time (250x Depth)	Total Time to 250x (min)	PCR Cycles
PCR Cycle Time	43.6667		20	17.0556	0.0281858	3894.3	0.0154474	7.90908	0.222924	4.48584	1121.46	18.691	35.7466	20
PCR Init/Final Time	150		22	18.5111	0.0524972	3803.14	0.015502	7.93702	0.416671	2.39997	599.993	9.99989	28.511	22
Active Pores	512		24	19.9667	0.174866	3344.25	0.0157827	8.08073	1.41305	0.707691	176.923	2.94871	22.9154	24
Transposition Rate (bp/s)	400		26	21.4222	0.374778	2594.58	0.0162637	8.32704	3.12079	0.320431	80.1078	1.33513	22.7574	26
Capture Time (s)	55		28	22.8778	0.481969	2192.62	0.016534	8.46539	4.08006	0.245094	61.2736	1.02123	23.899	28
Coverage Requirement	250		30	24.3333	0.59336	1774.9	0.0168245	8.61413	5.11128	0.195646	48.9114	0.81519	25.1485	30
Background Genome Size	3079843747
Amplicon Length	250
Background Read Length	4000

## Sheet: Figure 2c
		Read #	Seconds Since Run Start	Adjusted Time	Read Name	Call	Mut	Wt	Support	VAF
File	Timestamp		0		2a9b4fcd-9bfa-4b7e-910e-153e59c1f7a5	X	0	0	0	0
0	21:37:28		6		889513c3-932e-40bd-9de1-7ec71cbb0502	X	0	0	0	0
1	21:37:48		9		9001c99f-7d8d-4f31-90fc-2b01a7be8b24	X	0	0	0	0
2	21:38:02		27		9dc3051d-010a-45b4-b85d-2a1b9699b0ca	X	0	0	0	0
3	21:38:16	1	1448	0	98e32e4a-1b5f-4a4c-a357-dc6643e523d4	T	0	1	1	0
4	21:38:32	2	1448	0	49e6685f-854a-4aeb-a81f-1b75828798c3	X	0	1	1	0
5	21:38:44	3	1449	0.02	aac3b3da-9d5a-4f7d-906b-9cdf40ba13f7	T	0	2	2	0
6	21:38:56	4	1450	0.03	258eda6f-949e-482d-b363-ea4ae7b5e1aa	X	0	2	2	0
7	21:39:04	5	1450	0.03	1c4d4f37-94b3-4e57-ad02-980579290476	X	0	2	2	0
8	21:39:18	6	1452	0.07	65a1d663-a3b9-4f31-ad7b-8409834a3153	X	0	2	2	0
9	21:39:30	7	1454	0.1	60b62a89-d51d-40bb-87b5-31f9a5471536	X	0	2	2	0
10	21:39:40	8	1454	0.1	ce8981ae-342e-4eb9-b46a-0c7991df3e70	X	0	2	2	0
11	21:39:50	9	1454	0.1	c4818ddb-9189-4a91-9510-6c1d07346041	X	0	2	2	0
12	21:40:00	10	1455	0.12	ab0fa5f2-b36c-496a-b78f-4c5722018ad1	X	0	2	2	0
13	21:40:10	11	1455	0.12	623590a8-bf60-4a9d-8556-e08481094c1d	X	0	2	2	0
14	21:40:20	12	1455	0.12	c7ce3fc2-6517-4f17-91c6-b6e47ac43fe8	A	1	2	3	0.333333
15	21:40:28	13	1456	0.13	37125dbc-f639-4dd1-b6c8-4b11a34f0726	X	1	2	3	0.333333
16	21:40:38	14	1458	0.17	751a6928-ca16-4296-98b1-4dcb045bbd7f	X	1	2	3	0.333333
17	21:40:44	15	1458	0.17	f6b46ce3-5484-4af6-9819-1105d3d91711	A	2	2	4	0.5
18	21:40:54	16	1458	0.17	ca93916e-da1c-4b4b-9e05-8147363f50a7	X	2	2	4	0.5
19	21:41:02	17	1458	0.17	82b8dbda-993d-4214-a1b6-3ae0c6641db9	X	2	2	4	0.5
20	21:41:08	18	1459	0.18	072c34e2-83f6-4486-a31a-19f611975389	X	2	2	4	0.5
21	21:41:18	19	1459	0.18	9a9bbe23-eaef-4b49-8555-f6cf2b99b355	X	2	2	4	0.5
22	21:41:26	20	1460	0.2	570961c1-c0a0-46ff-9d74-f20ebc6a8545	X	2	2	4	0.5
23	21:41:34	21	1460	0.2	28ce58dd-33ef-4d47-bbc5-2589bc20def5	X	2	2	4	0.5
24	21:41:42	22	1460	0.2	c54ecf05-f39b-4ef7-bf44-5a392aa4e7cd	A	3	2	5	0.6
25	21:41:50	23	1460	0.2	b4b70397-777e-4fc4-a525-620445476a43	del	3	2	5	0.6
26	21:41:58	24	1462	0.23	aa75f971-60fe-4478-be77-4e5317b7c8b5	T	3	3	6	0.5
27	21:42:06	25	1463	0.25	23adb4a9-107e-4c62-a648-edbe0cebb12b	X	3	3	6	0.5
28	21:42:12	26	1464	0.27	79c0e642-45f6-4f9c-8dcf-54dab140f269	X	3	3	6	0.5
29	21:42:18	27	1464	0.27	2eb88b32-2b89-4c51-8d15-0bdb50d904e7	X	3	3	6	0.5
30	21:42:26	28	1465	0.28	1e1a9869-cf8d-4942-a5e2-017ff7d6fcdc	X	3	3	6	0.5
31	21:42:34	29	1465	0.28	1d3cee17-045d-4016-b717-6d3b78eb7a16	X	3	3	6	0.5
32	21:42:40	30	1465	0.28	8939992c-18b7-4fe5-b328-456325e7b38a	X	3	3	6	0.5
33	21:42:48	31	1465	0.28	58ce4d7a-ffc4-4cd9-9165-130a8c2e042f	X	3	3	6	0.5
34	21:42:56	32	1465	0.28	621302e2-5975-49b3-995e-0f5f25f58453	X	3	3	6	0.5
35	21:43:02	33	1466	0.3	faac028f-dc18-4e30-9a9c-783204e2bba2	A	4	3	7	0.571429
36	21:43:10	34	1466	0.3	f694f00e-49f6-4916-b8a7-a48d5738d380	T	4	4	8	0.5
37	21:43:16	35	1468	0.33	d36aa9da-60e1-4012-871f-e2e19ea9bcf8	X	4	4	8	0.5
38	21:43:26	36	1468	0.33	fc154679-0dba-46f2-8104-c6b317695166	X	4	4	8	0.5
39	21:43:32	37	1468	0.33	7de89aa1-9ca5-4938-b17a-1e720a015cba	X	4	4	8	0.5
40	21:43:40	38	1469	0.35	113a63da-e75b-49a2-825c-cefd2cd522df	X	4	4	8	0.5
41	21:43:46	39	1470	0.37	12551c30-4aa9-427d-9a04-22bbe2666a02	X	4	4	8	0.5
42	21:43:52	40	1470	0.37	3a3e8bc0-f7b2-4d88-b177-037cebd44ffb	X	4	4	8	0.5
43	21:43:58	41	1471	0.38	c6c9cb72-945f-4a97-95da-5cde90f1e268	X	4	4	8	0.5
44	21:44:04	42	1471	0.38	f47caf66-9858-4602-ac55-097dbd5183d3	X	4	4	8	0.5
45	21:44:10	43	1472	0.4	ecfbbda2-ddc5-4226-8885-775a0fe984ef	X	4	4	8	0.5
46	21:44:18	44	1472	0.4	2fcea080-ca94-4e93-a0ba-b932410d8b3b	X	4	4	8	0.5
47	21:44:26	45	1472	0.4	2bfa93f9-0d6b-4331-aea0-1f4ace9c2f81	X	4	4	8	0.5
48	21:44:30	46	1473	0.42	1f1ccd57-c856-44ce-a91d-6c984c97051c	X	4	4	8	0.5
49	21:44:36	47	1473	0.42	32a63294-ff93-482d-8b49-342e29e264e9	T	4	5	9	0.444444
50	21:44:42	48	1473	0.42	b2bce6b6-9c5a-4487-a8be-5d8d0de99b64	X	4	5	9	0.444444
51	21:44:48	49	1474	0.43	6bc5c1e0-b530-45ac-b3bf-bb1825ac70aa	T	4	6	10	0.4
52	21:44:52	50	1474	0.43	4b6d97e1-2c8c-4694-81ab-a512442f0cd8	T	4	7	11	0.363636
53	21:44:58	51	1474	0.43	5d535459-7b52-45b1-8d1b-4b875d13fe97	X	4	7	11	0.363636
54	21:45:04	52	1475	0.45	7294cdb0-9866-45df-9160-595fd1b4d082	X	4	7	11	0.363636
55	21:45:12	53	1475	0.45	8e52b824-f67b-4ac2-accb-56f714e424f2	T	4	8	12	0.333333
56	21:45:18	54	1475	0.45	d65302b2-dd19-4c3b-978a-e03053c60e55	X	4	8	12	0.333333
57	21:45:24	55	1476	0.47	f55d0ea0-9148-47a8-b0a1-7a33429bacf8	A	5	8	13	0.384615
58	21:45:30	56	1476	0.47	9199a527-6ff9-4153-bf77-b0974c8e7c2f	X	5	8	13	0.384615
59	21:45:36	57	1478	0.5	f607d5fe-09d1-442a-a70a-d7cfc8ad5751	X	5	8	13	0.384615
60	21:45:40	58	1478	0.5	e9d0c1ae-9ece-4fdb-87d4-55dd5f141e5f	X	5	8	13	0.384615
61	21:45:46	59	1478	0.5	ac20fae9-508a-4ce3-a6c9-5215fa07c8d8	X	5	8	13	0.384615
62	21:45:50	60	1479	0.52	6a165f73-1a26-4226-954a-a77652f8bdc4	X	5	8	13	0.384615
63	21:45:56	61	1479	0.52	58104aa4-073c-4b4a-8c4a-48e4ffcf227a	G	5	8	13	0.384615
64	21:46:04	62	1479	0.52	e1b05bc9-1d7f-43a8-9283-d70215195e1c	X	5	8	13	0.384615
65	21:46:10	63	1480	0.53	2b489fe4-c5f8-40a3-9f7a-85066c3cce85	X	5	8	13	0.384615
66	21:46:14	64	1480	0.53	5b7a9618-6296-4015-8858-4f8dace70f11	X	5	8	13	0.384615
67	21:46:22	65	1480	0.53	96875698-87ee-41bc-810a-849e2aa03fd5	X	5	8	13	0.384615
68	21:46:26	66	1481	0.55	534ac1ab-e249-44ba-b6d2-3ab90aa46ff9	X	5	8	13	0.384615
69	21:46:32	67	1481	0.55	c9972a41-54d7-4236-acc8-5d2d327c812b	X	5	8	13	0.384615
70	21:46:38	68	1482	0.57	5aab019e-434f-4bf5-925a-609fe339e3d7	T	5	9	14	0.357143
71	21:46:44	69	1482	0.57	62397c06-9ad6-4bf4-925f-9d1d97539d7c	X	5	9	14	0.357143
72	21:46:50	70	1482	0.57	0a38059c-2c0d-4528-9620-953780e80bc5	X	5	9	14	0.357143
73	21:46:54	71	1483	0.58	aebb42f3-70d1-4b0b-bb3f-eb91a939d604	X	5	9	14	0.357143
74	21:47:00	72	1483	0.58	a47c1c61-2319-4b48-b55c-3114862395f0	A	6	9	15	0.4
75	21:47:06	73	1483	0.58	d4d0bb1d-0943-4dd4-8efb-23c4eb271690	X	6	9	15	0.4
76	21:47:12	74	1484	0.6	14e9a3df-1202-4280-a619-120144f737ed	G	6	9	15	0.4
77	21:47:18	75	1484	0.6	1162a65a-7391-40ca-933c-eb5020d52a50	X	6	9	15	0.4
78	21:47:24	76	1484	0.6	757086f7-346d-4638-abf8-1a6fc3a78a55	X	6	9	15	0.4
79	21:47:30	77	1485	0.62	5c9e1d2e-a7e2-4fb9-a6c5-3dc894cb1d07	X	6	9	15	0.4
80	21:47:36	78	1485	0.62	b6562e1d-c5ff-4b84-8bee-5ec5be1a40e8	A	7	9	16	0.4375
81	21:47:40	79	1485	0.62	61b12b8a-73ff-4584-8bcd-2e36d4894b9e	X	7	9	16	0.4375
82	21:47:44	80	1486	0.63	a55bc6d5-9ed9-4e1c-88b0-3d6ecac91aa9	X	7	9	16	0.4375
83	21:47:50	81	1486	0.63	75d0b8a2-814a-4ed9-8db0-1bb2788c7f9a	X	7	9	16	0.4375
84	21:47:56	82	1487	0.65	4b00070f-0937-4b3d-89e3-43f20372f60a	X	7	9	16	0.4375
85	21:48:00	83	1487	0.65	aa2b63d4-ad5c-46c6-a8a0-30af264bb746	X	7	9	16	0.4375
86	21:48:06	84	1487	0.65	f2046a01-671b-4232-902b-c151b135694a	X	7	9	16	0.4375
87	21:48:10	85	1488	0.67	a478eaa5-b0de-42d5-b8e6-481d0c19662e	X	7	9	16	0.4375
88	21:48:18	86	1488	0.67	48208dc9-50ae-4394-b2d0-cc742175182a	X	7	9	16	0.4375
89	21:48:22	87	1488	0.67	dfff41dd-a87b-4c5d-bd66-36fedff8d523	X	7	9	16	0.4375
90	21:48:28	88	1490	0.7	eba02407-85d7-4293-8847-8fd23d6a4596	X	7	9	16	0.4375
91	21:48:34	89	1490	0.7	6545c06a-cbf0-47d9-970e-d4dad4336fa2	X	7	9	16	0.4375
92	21:48:40	90	1490	0.7	b7f268e3-c43a-495d-a9d0-3570a3084706	X	7	9	16	0.4375
93	21:48:46	91	1491	0.72	70f95a3d-a970-4e6c-9323-5f15535ed78e	X	7	9	16	0.4375
94	21:48:52	92	1491	0.72	2215fd41-4b3c-4371-b073-00bf57737eba	X	7	9	16	0.4375
95	21:48:56	93	1492	0.73	c136c537-6df8-47e6-9454-e80de3e03593	X	7	9	16	0.4375
96	21:49:02	94	1492	0.73	43deef7c-ce8c-4238-91bd-167b882a6070	A	8	9	17	0.470588
97	21:49:06	95	1492	0.73	05efb6de-3d34-4fc7-b912-7dc93339773c	X	8	9	17	0.470588
98	21:49:12	96	1492	0.73	b65cb563-dd65-4739-8c7c-a018b0de1bce	T	8	10	18	0.444444
99	21:49:16	97	1492	0.73	d28c59d4-1d7a-4523-b050-af255a03bfd7	X	8	10	18	0.444444
100	21:49:24	98	1492	0.73	1d921b64-671c-4fa6-86f8-ce74b43ca108	X	8	10	18	0.444444
101	21:49:30	99	1493	0.75	6e6b3cc6-a064-4912-b68b-e0971f6c0c8c	X	8	10	18	0.444444
102	21:49:34	100	1493	0.75	494a585d-9a02-42db-bbb5-cb3e88361764	X	8	10	18	0.444444
103	21:49:40	101	1493	0.75	1a813b58-289b-45a6-a79f-eda96ed34bf9	X	8	10	18	0.444444
104	21:49:44	102	1495	0.78	ad21921a-c1a1-4a7f-864c-474b41906a70	X	8	10	18	0.444444
105	21:49:50	103	1495	0.78	55e5f507-cfe1-4f15-b5d5-48f72322dce2	X	8	10	18	0.444444
106	21:49:54	104	1496	0.8	076ad89b-b51d-451d-b02f-e22520efd701	X	8	10	18	0.444444
107	21:49:58	105	1496	0.8	3bdf6cd4-2957-4aa9-a6f0-927c0798b971	A	9	10	19	0.473684
108	21:50:04	106	1496	0.8	e6c3e517-f087-4494-89fe-b8cd5addd1e4	A	10	10	20	0.5
109	21:50:08	107	1497	0.82	bedcaeb6-95ce-40b6-9b3f-127a349e6414	X	10	10	20	0.5
110	21:50:14	108	1497	0.82	dc78db1e-9e1b-43e4-9c49-1b752c108f76	A	11	10	21	0.52381
111	21:50:18	109	1497	0.82	dcf1050c-6ea8-4eb3-b1ab-a37ff36d6d4d	T	11	11	22	0.5
112	21:50:22	110	1497	0.82	5fccb592-21d8-4153-b02d-85d033e91a59	T	11	12	23	0.478261
113	21:50:28	111	1498	0.83	1edbb492-a2fc-40a7-9e07-fd16343b6aa8	X	11	12	23	0.478261
114	21:50:30	112	1498	0.83	824fda19-d1a9-43b1-8142-e4ad031e7a7a	X	11	12	23	0.478261
115	21:50:36	113	1498	0.83	cbdd49ae-a8e4-420a-b5ff-46bb0e9412b5	X	11	12	23	0.478261
116	21:50:40	114	1499	0.85	16f0b83a-a0e8-4179-9d25-1663d4a3751f	T	11	13	24	0.458333
117	21:50:46	115	1499	0.85	07e99900-2753-4dc5-aa28-c92652dfdd01	X	11	13	24	0.458333
118	21:50:50	116	1499	0.85	7473b893-587a-4a35-802b-f11f513a4b08	X	11	13	24	0.458333
119	21:50:54	117	1499	0.85	c468988a-89ed-47f1-8010-9d3cb960b468	X	11	13	24	0.458333
120	21:51:00	118	1499	0.85	e9aab65b-3bfb-44de-b713-737396c3180e	X	11	13	24	0.458333
121	21:51:06	119	1499	0.85	cfd977bd-d21f-4722-a9cb-2695e7b01956	X	11	13	24	0.458333
122	21:51:10	120	1500	0.87	2e55e276-7a0e-46c1-b696-8d7654ace51e	X	11	13	24	0.458333
123	21:51:14	121	1500	0.87	d156a925-9a28-4ad8-a7d1-ad54c10967ea	X	11	13	24	0.458333
124	21:51:20	122	1501	0.88	18554045-61cb-438e-b678-a6c6f58e12d5	X	11	13	24	0.458333
		123	1501	0.88	29aac35e-3a62-47c8-8e1b-e88cffccafdb	X	11	13	24	0.458333
		124	1501	0.88	89aa3bc3-d68d-4396-85dd-96428939f9b0	A	12	13	25	0.48
		125	1501	0.88	50d168dc-29fd-4bf1-a803-67a9228138b5	X	12	13	25	0.48
		126	1501	0.88	d84f5fd3-18df-4d05-a1b8-c04a512d25ea	X	12	13	25	0.48
		127	1501	0.88	4a4dd187-e5d5-440b-83c4-7feb6015a405	X	12	13	25	0.48
		128	1501	0.88	ea5f6ba2-7ff0-44e8-a196-ea87c525945c	X	12	13	25	0.48
		129	1502	0.9	8ae2fcc9-4f51-4dd8-b4ee-93fda9456241	X	12	13	25	0.48
		130	1502	0.9	8c2dac09-6d09-4816-b671-3f041da0740b	X	12	13	25	0.48
		131	1502	0.9	1157a347-1968-4bf9-addb-eb90d5b50b71	X	12	13	25	0.48
		132	1502	0.9	46c8dc0c-a253-4176-9a2a-3a5b53f80c78	X	12	13	25	0.48
		133	1502	0.9	a48efd20-c9f4-4c29-8b3e-66287cac114a	X	12	13	25	0.48
		134	1503	0.92	6a3a33df-2bbf-4579-aad3-048e021d9f1d	X	12	13	25	0.48
		135	1503	0.92	790b53f1-0c3c-4657-b70c-d1848b52c5ed	X	12	13	25	0.48
		136	1503	0.92	c33e0ec7-1c3a-4482-8e70-1684d59c1f7b	X	12	13	25	0.48
		137	1504	0.93	8d971a07-9ebb-4ba8-af1f-82a0b2e44475	X	12	13	25	0.48
		138	1504	0.93	3d5920aa-fd9a-47c2-a845-7654ac72b141	X	12	13	25	0.48
		139	1504	0.93	62f98a8a-3fd2-4b49-b188-d1d376e563ff	T	12	14	26	0.461538
		140	1504	0.93	17fa3688-e9cb-482c-9904-dc3a9691676d	X	12	14	26	0.461538
		141	1505	0.95	47ea3b6d-29da-4f35-ae5b-43d374714f72	X	12	14	26	0.461538
		142	1505	0.95	e1b871da-3441-4917-99a0-ea25fb8830d0	X	12	14	26	0.461538
		143	1505	0.95	330f3e0d-f9e8-4f92-bd3f-b9d2878baf98	X	12	14	26	0.461538
		144	1505	0.95	bba3a80c-5888-4995-8be1-a766b0de3c05	X	12	14	26	0.461538
		145	1505	0.95	54dc0170-4c81-40ce-ba5c-414e7d158096	T	12	15	27	0.444444
		146	1505	0.95	ce8f9673-52f5-432e-9e29-461bccd343f1	X	12	15	27	0.444444
		147	1506	0.97	1bd19d02-6ef2-4d23-ad6b-ea1e9e37491a	X	12	15	27	0.444444
		148	1507	0.98	401c42af-e92f-4346-ab6c-ed04739a7b89	X	12	15	27	0.444444
		149	1507	0.98	c80fc5e7-0bda-4964-9727-e84c9b4a5799	X	12	15	27	0.444444
		150	1507	0.98	b3732f06-c8ac-4292-a465-88d75e9b9531	X	12	15	27	0.444444
		151	1507	0.98	03c8a5c7-b2ee-4147-a505-f68e2e9a52d6	A	13	15	28	0.464286
		152	1508	1	f8217b1f-bc73-45b1-b01a-8b7999e4d497	X	13	15	28	0.464286
		153	1508	1	8d22caa3-107d-46ec-bdc1-e8a24d7416cf	X	13	15	28	0.464286
		154	1508	1	0e8de105-af8a-427e-abaa-d8eec2fad64d	X	13	15	28	0.464286
		155	1508	1	36f1195a-5f31-4b07-b615-b10b9a87560f	X	13	15	28	0.464286
		156	1508	1	e6b62df0-bf35-4514-b1d5-ddb3875749e9	X	13	15	28	0.464286
		157	1508	1	867d2959-edb5-4651-a7a3-73e733d94c3a	X	13	15	28	0.464286
		158	1509	1.02	1c73923e-d7fa-4356-b2b1-36cc18560a4b	X	13	15	28	0.464286
		159	1509	1.02	bd91721f-fe9b-4b68-9d4b-0392900e0b48	X	13	15	28	0.464286
		160	1509	1.02	af3207a7-9698-462c-af06-990b3fce347a	X	13	15	28	0.464286
		161	1510	1.03	04c585cd-6ac2-42d5-adeb-5df4d6f20972	X	13	15	28	0.464286
		162	1510	1.03	4746d933-369a-406f-b282-c8c8b72bc122	X	13	15	28	0.464286
		163	1511	1.05	d5da0de2-a4e9-48a7-83ad-5aba9191a0f3	T	13	16	29	0.448276
		164	1511	1.05	f66bf1ee-ee74-4542-b37d-1f75fa96f2c1	X	13	16	29	0.448276
		165	1511	1.05	2abc43c0-d382-45f0-b225-bc02aa1ad391	X	13	16	29	0.448276
		166	1511	1.05	40b1c49b-a19b-4630-9bb7-eeae5659e553	X	13	16	29	0.448276
		167	1512	1.07	56dd330b-dc2b-436c-847b-39eb782eca57	X	13	16	29	0.448276
		168	1512	1.07	5b299086-b458-4c3e-95d2-92b913d0114f	T	13	17	30	0.433333
		169	1512	1.07	8e02811e-6cae-4da6-bf69-7674fb9c452c	X	13	17	30	0.433333
		170	1513	1.08	57b63cb8-ce45-49b0-92b6-3affcf3e85b0	X	13	17	30	0.433333
		171	1513	1.08	39f1da9b-b71e-4dc5-b668-2b862c89a69c	T	13	18	31	0.419355
		172	1513	1.08	beffb149-a9cc-46a9-bfc9-c2f71e617932	X	13	18	31	0.419355
		173	1514	1.1	7b65eb43-c712-46e6-8734-faa98501cbd7	X	13	18	31	0.419355
		174	1514	1.1	acc47f0a-2d3b-4e79-869a-773b432d6bca	X	13	18	31	0.419355
		175	1514	1.1	5f96425e-378e-427d-bd83-d5d292552f0d	del	13	18	31	0.419355
		176	1514	1.1	5390b208-55ee-44d5-b6b7-b7f4b0bf794a	X	13	18	31	0.419355
		177	1514	1.1	379ddd6e-a7b2-4e4a-b5ab-b254bb07e893	X	13	18	31	0.419355
		178	1514	1.1	db89db8f-387b-4c0b-beba-4600a581d44b	X	13	18	31	0.419355
		179	1514	1.1	862d6da7-662a-465b-895c-4a0f48800ddb	X	13	18	31	0.419355
		180	1515	1.12	c51b92e9-a415-406c-9a31-5c6dc68aa8bd	X	13	18	31	0.419355
		181	1515	1.12	12b725a9-8622-426e-964f-0dc88c877fbb	X	13	18	31	0.419355
		182	1516	1.13	3eded1a9-eb6c-42fa-8669-e61abf6161f0	X	13	18	31	0.419355
		183	1516	1.13	f1c7b4c9-e74e-48a1-be57-1a4f26108dc8	X	13	18	31	0.419355
		184	1516	1.13	4dbc673d-c85f-4fc1-a528-f7f9b7737754	X	13	18	31	0.419355
		185	1516	1.13	cd15b30c-c5c2-4868-9566-ed11d2574bfa	X	13	18	31	0.419355
		186	1517	1.15	417f60de-5f85-43b3-bf9b-c95c9445d97b	X	13	18	31	0.419355
		187	1517	1.15	710cceb8-c8fc-4247-a4fe-5f6b0a3c5982	X	13	18	31	0.419355
		188	1517	1.15	f0b1de1b-d835-43ab-bfe5-c764896e7eab	T	13	19	32	0.40625
		189	1518	1.17	a2fc452a-79de-43d5-bb0d-cfc69cf07405	X	13	19	32	0.40625
		190	1518	1.17	77b7de91-8b13-418a-8223-60c56bb575c4	X	13	19	32	0.40625
		191	1518	1.17	e168a32b-e1ca-4c04-870d-5513af347dd7	X	13	19	32	0.40625
		192	1519	1.18	37c5eb40-6d62-4d79-a07e-88a322860da6	X	13	19	32	0.40625
		193	1520	1.2	24e2a65d-ca40-4505-b5b1-4cacac32efc4	X	13	19	32	0.40625
		194	1520	1.2	dfd20565-14a0-40a6-a601-d444b141f067	X	13	19	32	0.40625
		195	1520	1.2	bab4015c-9502-47ef-b60f-7f8f4427fc82	X	13	19	32	0.40625
		196	1520	1.2	d32d1192-f482-4d0f-a5b0-8d06fb17862b	X	13	19	32	0.40625
		197	1520	1.2	76725fd6-b183-4b84-95df-8eb22b4905fc	X	13	19	32	0.40625
		198	1521	1.22	d57b6b8a-90ee-47eb-8332-d3af609be74b	X	13	19	32	0.40625
		199	1522	1.23	e3578073-cc69-474f-a2b5-06ea60c4e2d3	X	13	19	32	0.40625
		200	1522	1.23	16a85fd1-9d5f-4875-b4dd-8f19638e532e	X	13	19	32	0.40625
		201	1522	1.23	68dd66f3-02dd-4d5d-8c4b-b2298294d8d1	X	13	19	32	0.40625
		202	1522	1.23	a302fc85-d194-4fef-a56c-0b234eb9c5cf	del	13	19	32	0.40625
		203	1522	1.23	80c1723d-2a2d-4312-958d-5f3d870d0507	X	13	19	32	0.40625
		204	1522	1.23	66df2b24-4706-462f-ad86-5d4ac8bfb5ce	X	13	19	32	0.40625
		205	1523	1.25	cb93e5d0-7777-4463-8b4b-336f3ea91d57	X	13	19	32	0.40625
		206	1523	1.25	095c5b65-a784-4353-a62b-043361839b96	C	13	19	32	0.40625
		207	1524	1.27	d9c9c049-6f67-4b7e-ac4b-e743c5fd3021	A	14	19	33	0.424242
		208	1524	1.27	92e6dbbd-2237-443e-9b36-8709c1d040f3	X	14	19	33	0.424242
		209	1524	1.27	0aaaf156-42b3-4766-8c63-5e2d33636db1	X	14	19	33	0.424242
		210	1524	1.27	ed9b83c5-46ce-48f2-ae2c-b4d4bbc12150	T	14	20	34	0.411765
		211	1524	1.27	797978a0-4880-44e3-b808-a8db572cb925	X	14	20	34	0.411765
		212	1524	1.27	1e925f6c-2089-4397-a277-397781207a0d	T	14	21	35	0.4
		213	1525	1.28	e50e838c-ed48-4f59-a359-7a386da2d8c9	X	14	21	35	0.4
		214	1525	1.28	6578a851-88a1-4f5a-836e-3c5f1bd79f54	X	14	21	35	0.4
		215	1526	1.3	14710c82-5bdf-4d50-94e9-2491cc95c80f	X	14	21	35	0.4
		216	1526	1.3	1f976e35-0ec9-44f2-acaf-8c308b403a81	X	14	21	35	0.4
		217	1527	1.32	d763f1ef-0c4f-4f6b-ba1d-286c39012874	X	14	21	35	0.4
		218	1527	1.32	1077ef23-9f9a-45bc-a0ed-2ab37e4ebbcc	X	14	21	35	0.4
		219	1527	1.32	ccb6059d-0feb-455d-80c8-d4a5bda26535	X	14	21	35	0.4
		220	1527	1.32	b76cbec0-d55b-46cf-9f68-2bf92c2931f2	X	14	21	35	0.4
		221	1527	1.32	b3f32c73-bc0c-48c4-86ea-b03a113da3db	X	14	21	35	0.4
		222	1527	1.32	b9ef14b1-6713-4b11-935b-36f17c362a7f	X	14	21	35	0.4
		223	1527	1.32	fc7bd2ce-6850-4676-bfbd-f8c2bb5eb8d6	T	14	22	36	0.388889
		224	1528	1.33	17fa37c9-985d-4b74-a3c6-2f98f8b10a75	X	14	22	36	0.388889
		225	1528	1.33	02a3d572-8197-47e4-8c6b-3c28e0faf2a3	X	14	22	36	0.388889
		226	1529	1.35	f5bf0e77-4ec3-40e2-b488-8175606e582f	X	14	22	36	0.388889
		227	1530	1.37	b50d429a-dee9-401c-83e8-8fe3fd3bc72d	X	14	22	36	0.388889
		228	1530	1.37	d8c075e6-8795-44fa-9043-4d42437bfee3	X	14	22	36	0.388889
		229	1530	1.37	476ef575-035d-4346-8070-243724b47454	X	14	22	36	0.388889
		230	1530	1.37	11fbeda9-a9e1-48a1-a974-df8d473ee393	X	14	22	36	0.388889
		231	1530	1.37	092fc3bb-8f12-458f-be8b-6d3cb5bec8c0	X	14	22	36	0.388889
		232	1530	1.37	bd84965f-8fb9-444d-b5a7-9574fa1a90ef	X	14	22	36	0.388889
		233	1530	1.37	bd775491-ab68-4be8-9b95-c56cd9f83d08	X	14	22	36	0.388889
		234	1531	1.38	9cddd5ee-a9a4-4aef-a8a6-16acd272950e	X	14	22	36	0.388889
		235	1531	1.38	2f348808-d5c8-4d2f-a63a-adbddcd06968	X	14	22	36	0.388889
		236	1532	1.4	de54c620-0c32-4bed-9051-678dde6a9c1a	X	14	22	36	0.388889
		237	1533	1.42	1c6796db-cc55-43fc-95fe-fb89a3af119b	X	14	22	36	0.388889
		238	1533	1.42	49414d05-a0b7-478e-8337-898438a326ce	T	14	23	37	0.378378
		239	1533	1.42	8b08c91a-1357-4467-8f15-9fcd49b157c7	X	14	23	37	0.378378
		240	1534	1.43	02783ea0-17dc-491d-ab9f-71f8fb669f58	X	14	23	37	0.378378
		241	1534	1.43	00aa3e0e-9cb1-4b1f-9558-bf6dd2dc2d3e	X	14	23	37	0.378378
		242	1534	1.43	4b6262fb-2869-4bc6-aa20-f9e786ef4e1c	X	14	23	37	0.378378
		243	1535	1.45	edb6a02c-f29e-47f5-bfd1-c45d06450e1c	X	14	23	37	0.378378
		244	1535	1.45	7985c3c5-b824-45eb-b37e-0125152f1ef9	T	14	24	38	0.368421
		245	1535	1.45	5798430a-ba52-4ca3-a9b2-a25026168095	X	14	24	38	0.368421
		246	1535	1.45	bf5145f3-0869-4499-bd13-27ad83f8d72d	X	14	24	38	0.368421
		247	1535	1.45	91f5d3ce-cc19-4b33-91b9-6d995716b2ec	X	14	24	38	0.368421
		248	1536	1.47	5b00da9f-27b2-4794-aacc-4b0f0cd54860	X	14	24	38	0.368421
		249	1537	1.48	69f8953a-415a-4cd1-be76-2f6747b3b287	X	14	24	38	0.368421
		250	1537	1.48	c43d0ee2-27b9-4f04-af92-a96bf14b904d	X	14	24	38	0.368421
		251	1537	1.48	82adb11c-44b3-40cb-9714-b96e5685a6e8	X	14	24	38	0.368421
		252	1537	1.48	a5dc3725-a128-407f-b682-f0bc25427719	X	14	24	38	0.368421
		253	1537	1.48	08066f87-d179-4de7-a120-45909e1b2ae1	X	14	24	38	0.368421
		254	1537	1.48	0c2f0aec-21d3-4f87-b443-d76aef939320	X	14	24	38	0.368421
		255	1538	1.5	9169490b-f5f3-4f69-ab58-e9f2896a8d76	X	14	24	38	0.368421
		256	1538	1.5	a86da776-49bd-4237-9e3d-bef9d8259b74	X	14	24	38	0.368421
		257	1538	1.5	f24b2584-a138-4d20-8ea3-a5165dd35a8c	X	14	24	38	0.368421
		258	1538	1.5	23a2a98e-2e71-419c-a07e-beeefc9465a3	X	14	24	38	0.368421
		259	1539	1.52	d1461d9f-c255-4868-8000-3106d7faef92	T	14	25	39	0.358974
		260	1539	1.52	9a907118-e1e6-4a44-8ab8-b2dc751f3a63	X	14	25	39	0.358974
		261	1539	1.52	d6785c13-3242-4fdd-be3d-3b43b5f7a95b	X	14	25	39	0.358974
		262	1540	1.53	f1e14144-2cf6-4dd6-b046-d13875d31c61	X	14	25	39	0.358974
		263	1540	1.53	c6ef4336-41b9-420f-824b-242042371952	X	14	25	39	0.358974
		264	1540	1.53	4cb3142a-4310-47b1-88a7-392a79d4884c	X	14	25	39	0.358974
		265	1541	1.55	80d7eb40-cba1-4f04-b0f2-a6bc7988ec06	X	14	25	39	0.358974
		266	1541	1.55	8e5e947a-253f-4a7f-83b3-37ad1e34d24e	X	14	25	39	0.358974
		267	1541	1.55	c018e249-5743-494e-8106-c3c3baa70ec8	X	14	25	39	0.358974
		268	1541	1.55	613a8def-e632-4e8e-843c-b0d41305c310	X	14	25	39	0.358974
		269	1541	1.55	591f055a-7567-4534-afee-df21e1bfa3a0	X	14	25	39	0.358974
		270	1541	1.55	fb5314e5-752c-4cff-b053-9772796beb50	X	14	25	39	0.358974
		271	1541	1.55	469aed02-e6dd-4a22-a1bf-ed433d3895e7	X	14	25	39	0.358974
		272	1541	1.55	c9bab5c0-32f2-4bcd-9d33-c97b4192e0d7	X	14	25	39	0.358974
		273	1542	1.57	07c34c28-4b11-4451-b48d-491b9f44aecb	X	14	25	39	0.358974
		274	1542	1.57	4ff1b54e-3d4b-4794-825b-91094166daf9	X	14	25	39	0.358974
		275	1542	1.57	9585f753-0d73-4447-91bc-37ca09000399	G	14	25	39	0.358974
		276	1542	1.57	b35ffef7-2e62-4b25-b240-d39e1d7949b2	X	14	25	39	0.358974
		277	1542	1.57	acb9f87e-2c76-4937-991b-f4e0573d6aac	X	14	25	39	0.358974
		278	1543	1.58	8089c5e1-ef62-428c-adfb-d39807b8853d	A	15	25	40	0.375
		279	1543	1.58	a16deaeb-0902-4ee9-b282-bfc473e50ab0	X	15	25	40	0.375
		280	1543	1.58	55e1d3be-6371-49f4-8a5f-329b01a62b00	X	15	25	40	0.375
		281	1543	1.58	9f07cfce-314f-4644-a1da-37526d0f0ebf	X	15	25	40	0.375
		282	1544	1.6	0abfcdd0-f528-43e6-ac09-860358e0f6fc	X	15	25	40	0.375
		283	1544	1.6	a6b881a9-9611-4da2-803f-dc1067a3a2cc	X	15	25	40	0.375
		284	1545	1.62	68105af7-e63f-4d52-abbe-3a56a8fc6766	X	15	25	40	0.375
		285	1545	1.62	2ff42f78-8de0-4afb-b73a-b6f10d809345	A	16	25	41	0.390244
		286	1545	1.62	0812cbf2-6bc8-4746-bc03-acd9dcf8211e	X	16	25	41	0.390244
		287	1545	1.62	38179fda-82ae-44b0-a523-e8e231900dce	X	16	25	41	0.390244
		288	1546	1.63	0b7d023c-7159-45f1-ba29-eb65419608e8	X	16	25	41	0.390244
		289	1547	1.65	4b13bd51-51ae-4a2c-9e80-433ebc081278	X	16	25	41	0.390244
		290	1547	1.65	2b549e6b-3a6c-46a2-9317-6bda09ca37d9	X	16	25	41	0.390244
		291	1547	1.65	a41e753c-3175-42c3-9d7b-f6204044cbf3	X	16	25	41	0.390244
		292	1547	1.65	7d892be8-485a-4cbf-9e35-fd1a1258aaaf	T	16	26	42	0.380952
		293	1548	1.67	b4f10a53-2a63-415b-af60-33f5fe1708e7	T	16	27	43	0.372093
		294	1548	1.67	63f405f0-a9d5-4eff-b429-595f2a6a5437	X	16	27	43	0.372093
		295	1548	1.67	fa092900-8f22-4784-8933-70084442318d	del	16	27	43	0.372093
		296	1548	1.67	7aefe6b8-00d1-4bde-90fd-a33af17341bf	X	16	27	43	0.372093
		297	1549	1.68	c2b9a348-aaf8-486b-a8ec-32cb0a4690ca	X	16	27	43	0.372093
		298	1549	1.68	f8d7b99d-45c0-4fd5-8b51-d1c087d2b652	C	16	27	43	0.372093
		299	1549	1.68	d7b4400b-e5d5-4c57-8326-8c26b2a1d158	X	16	27	43	0.372093
		300	1549	1.68	e2e85a3f-6ab4-4fe3-8055-b602c21da646	X	16	27	43	0.372093
		301	1549	1.68	5d66465b-6083-4cb4-8ca8-12b2cf51fd68	X	16	27	43	0.372093
		302	1549	1.68	c455056d-f44f-4c7c-93b4-2f9d0b6ee82e	del	16	27	43	0.372093
		303	1550	1.7	3c6b4705-2c20-43e8-a244-165b121aca48	X	16	27	43	0.372093
		304	1550	1.7	63a3b43c-2126-49ea-9821-673d14ec7793	A	17	27	44	0.386364
		305	1550	1.7	6d443efd-e465-4a32-8662-414036296032	T	17	28	45	0.377778
		306	1550	1.7	748a52e1-66ce-4dd4-bed0-40dbc705dac6	X	17	28	45	0.377778
		307	1550	1.7	4d974825-c126-46fd-9b26-af8f8fa0420f	T	17	29	46	0.369565
		308	1550	1.7	be055519-4da0-432c-9586-d1bf2f16a721	X	17	29	46	0.369565
		309	1550	1.7	fd73cc0e-5b4b-405c-b2b2-c9f21027b28a	X	17	29	46	0.369565
		310	1550	1.7	0f09d1ca-b759-4988-b7c1-0586acbfaf19	X	17	29	46	0.369565
		311	1550	1.7	9d76d494-c1b2-461f-a9e0-644169162ae7	T	17	30	47	0.361702
		312	1551	1.72	b7889da9-51dd-43ca-8042-8fc235c2547a	X	17	30	47	0.361702
		313	1552	1.73	193c18b6-43c9-404e-8fa3-4efc9624e265	X	17	30	47	0.361702
		314	1552	1.73	92e4fe3b-414b-403b-bb91-2633ce76874c	G	17	30	47	0.361702
		315	1552	1.73	aad19ec6-f730-4614-9e6f-059b45c6832b	X	17	30	47	0.361702
		316	1552	1.73	c5626c43-1067-482f-83ca-ec3c3b85fad4	A	18	30	48	0.375
		317	1552	1.73	aeca39cc-67ef-4dbf-b88d-262e3a4dd5a0	X	18	30	48	0.375
		318	1552	1.73	9a8edaf3-7e63-4fa0-aaab-d2f2475fa9a8	X	18	30	48	0.375
		319	1552	1.73	be972621-e846-4451-a840-308e322a80d3	X	18	30	48	0.375
		320	1553	1.75	2bdf9508-aebc-421e-a4cc-f95847a4f4db	X	18	30	48	0.375
		321	1553	1.75	87779f7d-5235-4b69-8ee2-cf15efeb1a5b	X	18	30	48	0.375
		322	1553	1.75	80527ad3-40b8-479b-a19a-5b0541b172c2	X	18	30	48	0.375
		323	1553	1.75	af64b018-45bb-469d-9fdd-81fafa9665ee	X	18	30	48	0.375
		324	1553	1.75	9cb6dc73-c28e-40be-93ba-833ab5c8f41f	X	18	30	48	0.375
		325	1554	1.77	724d573c-2f06-4e6d-8ac9-d29b40881aa4	X	18	30	48	0.375
		326	1554	1.77	a4825cae-d524-45c9-834c-668e9b2c917a	X	18	30	48	0.375
		327	1554	1.77	b5469cf1-320a-4b26-a953-916bbe2a8d12	T	18	31	49	0.367347
		328	1554	1.77	93b76354-b8c9-47c9-a8d8-20ecd2b58b4c	X	18	31	49	0.367347
		329	1554	1.77	081a0755-5cf3-4943-b071-3ca20a7391fb	X	18	31	49	0.367347
		330	1554	1.77	0a7d3f8e-3af8-49a9-a06c-32364bdde723	X	18	31	49	0.367347
		331	1555	1.78	7091e231-bd1b-4076-aba7-6461bd448d77	X	18	31	49	0.367347
		332	1556	1.8	d3283fdc-1c70-4beb-958b-4b0e608389d5	X	18	31	49	0.367347
		333	1556	1.8	48b9edae-b0c0-4919-861b-20460c270245	X	18	31	49	0.367347
		334	1556	1.8	33bad0d4-8940-44c4-9b80-ecf13c6f19b0	X	18	31	49	0.367347
		335	1557	1.82	e3ee2f54-a93b-4c40-9c5c-858c1d71b7f8	T	18	32	50	0.36
		336	1557	1.82	cb0d5736-4686-413c-8f6a-349cb18e57c2	X	18	32	50	0.36
		337	1559	1.85	2b5357f0-6705-4a76-8f01-769eadff5b45	X	18	32	50	0.36
		338	1559	1.85	34c81575-aa4d-4c40-91c3-c57eb9102ab9	X	18	32	50	0.36
		339	1559	1.85	21bd1918-1247-4ce2-841a-8bf04672d2ff	X	18	32	50	0.36
		340	1559	1.85	36c95612-3fed-4c77-91f2-d970df505745	X	18	32	50	0.36
		341	1559	1.85	f47cf6b0-6f34-40be-aa52-bde0ee7b7e68	T	18	33	51	0.352941
		342	1559	1.85	6c719e14-a54b-45cd-a576-3c1912821238	X	18	33	51	0.352941
		343	1560	1.87	15bf3ed8-bd2b-4f51-919c-f4e020bbb070	X	18	33	51	0.352941
		344	1560	1.87	e15ee38f-009f-4f2e-9ddb-0fcf04db8a3a	X	18	33	51	0.352941
		345	1560	1.87	74fe11cf-f0e0-48b2-9a78-b88aaf296574	X	18	33	51	0.352941
		346	1560	1.87	29973b02-6c02-4f18-a5eb-cb5c46c4006b	X	18	33	51	0.352941
		347	1561	1.88	7fb45e18-b67e-488b-bc2b-ef67b2c1d3f4	X	18	33	51	0.352941
		348	1561	1.88	ebaa711c-d2f7-4c98-9c34-0c150ef162fd	X	18	33	51	0.352941
		349	1561	1.88	ce9560b4-65d3-4849-9149-37d91f842d7d	X	18	33	51	0.352941
		350	1562	1.9	bb86e015-4019-4573-84d5-5c4df54f784b	X	18	33	51	0.352941
		351	1562	1.9	c803787c-6300-4667-9217-3faa5247adda	X	18	33	51	0.352941
		352	1562	1.9	15cd15e3-45fb-439d-a4a9-d45fa535e0cd	X	18	33	51	0.352941
		353	1562	1.9	87bafca2-aaaf-457b-b148-c6e40530d684	X	18	33	51	0.352941
		354	1562	1.9	173787c2-6188-43bc-ab53-b14f5ecc123f	X	18	33	51	0.352941
		355	1562	1.9	cea97e6a-c99c-4a34-bcae-3f6a2dcfa9b4	X	18	33	51	0.352941
		356	1563	1.92	2e6422fe-7b15-42d2-9689-1ae5e2453aa7	X	18	33	51	0.352941
		357	1563	1.92	6313b498-3e07-4c81-9da0-d242df9b60cd	X	18	33	51	0.352941
		358	1563	1.92	37c3e851-887c-46c6-a979-2ce9bf571a36	X	18	33	51	0.352941
		359	1563	1.92	40fbf71f-618d-4fa7-b489-64090a07a500	X	18	33	51	0.352941
		360	1563	1.92	d8edec24-4015-4831-838d-a53c7bd8b5e2	X	18	33	51	0.352941
		361	1564	1.93	c0ddc120-dccf-4992-95ac-773296f7f0e3	X	18	33	51	0.352941
		362	1564	1.93	e71754c2-68ab-4e3e-99c6-e1c90854c988	X	18	33	51	0.352941
		363	1564	1.93	1067edd4-311d-4430-8761-3df621abf43a	X	18	33	51	0.352941
		364	1565	1.95	f4257752-194c-4795-abdb-816824b13af0	X	18	33	51	0.352941
		365	1565	1.95	ac772c8d-096e-4ee6-b11e-bdb66dadf874	T	18	34	52	0.346154
		366	1565	1.95	e5a75b47-4e02-4bad-b4b0-538b129f4a2b	X	18	34	52	0.346154
		367	1565	1.95	f0acb35d-2aa4-47ad-9392-fe34fbba2413	X	18	34	52	0.346154
		368	1566	1.97	d4fa452e-cda4-49da-beac-66cad83248d7	X	18	34	52	0.346154
		369	1566	1.97	c6579af6-adcf-4e68-8b4c-0cf7a654ad32	X	18	34	52	0.346154
		370	1566	1.97	daa84e4b-52fb-4dd6-b263-65eb15fa5d1c	X	18	34	52	0.346154
		371	1566	1.97	6b2628bb-996c-4c2a-9dde-1e74d0142213	X	18	34	52	0.346154
		372	1566	1.97	90642f68-b15d-41e0-8ca8-b8494a778507	X	18	34	52	0.346154
		373	1566	1.97	1de5818c-91ee-49b6-9334-aa5d97350e84	X	18	34	52	0.346154
		374	1566	1.97	da4b3235-9e79-401a-a482-7caac9f0f5c4	X	18	34	52	0.346154
		375	1566	1.97	977994d5-1800-473f-be11-5a0583002062	X	18	34	52	0.346154
		376	1566	1.97	34d64d2b-db5e-4559-b13f-6520510cfdcc	X	18	34	52	0.346154
		377	1566	1.97	1c2a0d51-2323-4f99-a95b-1ab3f2c9a8f4	X	18	34	52	0.346154
		378	1566	1.97	0aec4daf-a477-467d-999c-2baf377fa9ea	T	18	35	53	0.339623
		379	1567	1.98	f7fae769-7af4-4db2-a065-760b81351547	X	18	35	53	0.339623
		380	1567	1.98	f9c0bff8-c777-4938-ad38-38fb60e8d775	T	18	36	54	0.333333
		381	1567	1.98	a9853e27-184b-42cd-8829-2897b8329bc0	X	18	36	54	0.333333
		382	1567	1.98	0297c845-0761-42c7-9b17-52f72ba75da6	X	18	36	54	0.333333
		383	1567	1.98	13bd48e3-1329-4b89-a420-561268bb0b7c	X	18	36	54	0.333333
		384	1567	1.98	c0629384-3b88-4a2e-95ab-efeaf3d120ad	T	18	37	55	0.327273
		385	1567	1.98	8a3a7168-e7b4-40f0-b961-7762687d6e41	T	18	38	56	0.321429
		386	1567	1.98	d20f5b3f-b0f9-43f3-8d3d-0a37ce7128ce	X	18	38	56	0.321429
		387	1567	1.98	c86f65b4-3f5e-43fd-bff0-b241bf8a78fc	X	18	38	56	0.321429
		388	1567	1.98	b0e35570-e5d2-4859-83b8-f97f2db28154	T	18	39	57	0.315789
		389	1568	2	66a9e81f-5723-431c-a83f-f0d8dedc812f	X	18	39	57	0.315789
		390	1568	2	b4bd5abf-2ca2-44fd-8fd1-a61da2e6c5a9	X	18	39	57	0.315789
		391	1568	2	96337dc2-d8c3-43a1-a858-c97f520cdf0d	X	18	39	57	0.315789
		392	1568	2	ca11ed05-7621-4eca-b593-184d197f519b	X	18	39	57	0.315789
		393	1568	2	3a6cb491-e437-4ea9-be4a-0c4c5718ebe4	A	19	39	58	0.327586
		394	1568	2	1568985a-c6d2-487a-a35f-4c4959e582d2	X	19	39	58	0.327586
		395	1568	2	6fc34462-b948-4600-8426-a36366c8b8ff	X	19	39	58	0.327586
		396	1568	2	2e13235d-ac5d-4584-91c1-f25dbd32c0cb	X	19	39	58	0.327586
		397	1569	2.02	0600ff14-c592-4b81-af00-0b10228e3343	X	19	39	58	0.327586
		398	1569	2.02	56e02dfb-0b9b-4885-8b81-856e2f015b56	X	19	39	58	0.327586
		399	1569	2.02	d855e740-41d4-4303-9337-cf35062dacb8	X	19	39	58	0.327586
		400	1569	2.02	7a3870da-c0ed-4b3a-ae9f-dde4f5be7c68	T	19	40	59	0.322034
		401	1569	2.02	07821990-f211-42c5-ab2a-a79fd4322c80	X	19	40	59	0.322034
		402	1570	2.03	28906b81-be84-4863-8801-7699b94499d5	X	19	40	59	0.322034
		403	1570	2.03	af173453-b5dc-4d98-837d-03a837b0e453	X	19	40	59	0.322034
		404	1570	2.03	c4ee8c70-4693-4773-8d34-07cd973391a9	X	19	40	59	0.322034
		405	1570	2.03	7fb386ba-8354-43f1-828b-0e9cfce45f25	X	19	40	59	0.322034
		406	1570	2.03	5dce875e-2d04-4147-b679-47967322a355	X	19	40	59	0.322034
		407	1570	2.03	5350d603-9254-417d-8b05-0113a0dfa5ad	X	19	40	59	0.322034
		408	1570	2.03	c028460b-349c-417b-a2b4-21a624f36d22	T	19	41	60	0.316667
		409	1571	2.05	bbbb7dc8-9a74-490b-90c7-66a27f0f4d2b	A	20	41	61	0.327869
		410	1572	2.07	fb680bf9-8e33-48c2-b590-03a9414525af	X	20	41	61	0.327869
		411	1572	2.07	cf31941d-0821-41eb-80a8-03c4e7f7e61a	X	20	41	61	0.327869
		412	1572	2.07	9d836bde-3da9-4410-a9b8-ed4028bdc830	X	20	41	61	0.327869
		413	1573	2.08	40d5b058-84ba-4851-b949-706205b7491c	A	21	41	62	0.33871
		414	1573	2.08	ae6979ac-701b-4d3f-88a0-ab56a2818ae4	T	21	42	63	0.333333
		415	1573	2.08	952fd8db-a9b7-4d30-b82f-ee1e1e6db09f	X	21	42	63	0.333333
		416	1573	2.08	e2c63eae-3da5-40c3-a209-8786dafb4c6b	X	21	42	63	0.333333
		417	1573	2.08	35de3697-13e2-4535-bb85-706c225b89ba	X	21	42	63	0.333333
		418	1574	2.1	57924f7a-42d4-4077-b173-827a51b4972b	T	21	43	64	0.328125
		419	1575	2.12	2e553281-8f3d-4f56-9c7e-305b801e83fc	X	21	43	64	0.328125
		420	1575	2.12	ce2bc84b-538d-4843-8f70-363bc05a41b4	T	21	44	65	0.323077
		421	1576	2.13	469c3375-3639-43a2-a5ef-51a84c9a0299	X	21	44	65	0.323077
		422	1576	2.13	0a7d7736-2d87-4843-976d-5dd84ec7e8b7	X	21	44	65	0.323077
		423	1576	2.13	43688cc0-e134-4ee3-a54a-32b4d36cc231	X	21	44	65	0.323077
		424	1576	2.13	f53669c0-8fad-4895-916c-19997a7a6a9b	X	21	44	65	0.323077
		425	1576	2.13	bd817e21-01e2-40f6-8470-55c95a1ab082	X	21	44	65	0.323077
		426	1577	2.15	6b18e1f6-bf79-4113-a3ca-e008b741b19a	X	21	44	65	0.323077
		427	1577	2.15	5ce01e9b-12e0-42e0-b63d-7f12dcfe7036	X	21	44	65	0.323077
		428	1577	2.15	15e66bc9-ecbb-4bea-b841-109737318149	X	21	44	65	0.323077
		429	1577	2.15	31aeeb31-8cf1-48e8-b310-592ae08fa1f8	X	21	44	65	0.323077
		430	1578	2.17	1a8cb697-acb7-484a-9103-7b0f1a9ab38d	X	21	44	65	0.323077
		431	1578	2.17	5ca0aee5-c974-46d0-9c5b-f994344cbd72	A	22	44	66	0.333333
		432	1579	2.18	790983fb-5b75-4af9-b068-fe1aa02fc864	X	22	44	66	0.333333
		433	1579	2.18	b632ad12-bb57-4874-ae2a-ef3d53b64d9f	X	22	44	66	0.333333
		434	1580	2.2	724d5e4b-58f2-43eb-af9a-2088cf00e4b8	T	22	45	67	0.328358
		435	1580	2.2	59ad1945-1d43-4619-8fef-1c80f667fb25	A	23	45	68	0.338235
		436	1581	2.22	386921b8-2ec1-4e14-9e5e-b53bba8d9457	A	24	45	69	0.347826
		437	1581	2.22	04e0a135-422b-48a9-a501-82c51751985a	X	24	45	69	0.347826
		438	1581	2.22	d7d67abe-7342-4711-9481-ed26cf28e13c	X	24	45	69	0.347826
		439	1581	2.22	31b3822a-5f9f-467b-81e7-e785de82a407	T	24	46	70	0.342857
		440	1581	2.22	04d94a83-4a9e-4118-b40f-d4e2ab6d35d2	A	25	46	71	0.352113
		441	1581	2.22	9e7df245-6276-4a88-8eb2-36d752c11a24	A	26	46	72	0.361111
		442	1582	2.23	952d2031-afba-4453-a92a-555797d4c31e	T	26	47	73	0.356164
		443	1582	2.23	ef3e6ed2-bac0-47f6-9df5-aa84329f06b3	X	26	47	73	0.356164
		444	1582	2.23	abe8d5c2-b66a-4187-9a0d-0cd15a5413ac	X	26	47	73	0.356164
		445	1582	2.23	bd727740-fdcd-4e21-8ac1-5763aaf683f4	X	26	47	73	0.356164
		446	1583	2.25	f3e88519-9b31-44f7-a9be-fd8b97a94e44	X	26	47	73	0.356164
		447	1583	2.25	6c153593-91d2-469c-aff2-fbb43cb9e2fd	X	26	47	73	0.356164
		448	1583	2.25	6606739c-f6ae-4f21-8087-219aec2ea93b	X	26	47	73	0.356164
		449	1584	2.27	c3a3c620-dabf-4ab7-8278-65a73dea6377	X	26	47	73	0.356164
		450	1584	2.27	9659e9c7-2734-4f0b-b3f6-0a9852d68262	X	26	47	73	0.356164
		451	1584	2.27	0ffdc685-62b0-46c6-a9e2-d7667787bde9	X	26	47	73	0.356164
		452	1584	2.27	089f13ed-7e83-4b9e-9dba-baffd112e548	T	26	48	74	0.351351
		453	1585	2.28	ea6c2bd5-b5c9-4592-a01e-21509dc9f616	X	26	48	74	0.351351
		454	1585	2.28	0eefc780-d1d9-4e3c-a5cf-d7d493c56d93	X	26	48	74	0.351351
		455	1585	2.28	a9961081-4531-4c2c-b443-b1e3ab884ba2	X	26	48	74	0.351351
		456	1585	2.28	cb479692-e2fb-463b-90cf-57f41dd7c9f5	X	26	48	74	0.351351
		457	1586	2.3	39ec055e-dc46-4cac-bbbb-843a3eb128d6	X	26	48	74	0.351351
		458	1586	2.3	64325431-d490-453d-a391-8df0a65cf91e	X	26	48	74	0.351351
		459	1586	2.3	b02e513e-5176-4a28-a949-625d8f606c95	X	26	48	74	0.351351
		460	1586	2.3	e5de36fe-dbac-4e18-a4aa-b6c33055d399	X	26	48	74	0.351351
		461	1586	2.3	7f953e62-2ee8-4535-ab6b-00d271e7e415	A	27	48	75	0.36
		462	1586	2.3	2755ae60-d353-463f-a63a-cceef4eee37a	X	27	48	75	0.36
		463	1586	2.3	c86dcea3-7ade-405d-ad25-c09e0acf322e	X	27	48	75	0.36
		464	1587	2.32	1007f25a-13e2-4e20-84d2-1366bc77fc0f	X	27	48	75	0.36
		465	1587	2.32	397729c2-c049-418a-9f91-f718016bdaf9	T	27	49	76	0.355263
		466	1587	2.32	64001a7e-ad52-427e-80fb-01013a9e22dd	X	27	49	76	0.355263
		467	1587	2.32	60f3ab80-20b6-4390-9e6f-0e52d9808a26	X	27	49	76	0.355263
		468	1588	2.33	607d4116-7922-4571-b73e-db0f135b1e97	X	27	49	76	0.355263
		469	1588	2.33	0389c74d-1561-4857-a39b-dd72fa763908	X	27	49	76	0.355263
		470	1588	2.33	e9a317e7-bd22-4797-967e-ce989ca84c0e	X	27	49	76	0.355263
		471	1588	2.33	17dc976b-c53f-4020-9b58-c54f78eee071	X	27	49	76	0.355263
		472	1588	2.33	eaabf7d7-71ce-4bed-a275-d44b87e0e759	T	27	50	77	0.350649
		473	1589	2.35	7ea8ce3a-f1ec-4fcb-bb11-24fbaa159450	X	27	50	77	0.350649
		474	1589	2.35	9ebc26c2-f47d-4313-8e25-11b3c2555654	X	27	50	77	0.350649
		475	1589	2.35	33b0153b-ede4-49e0-8d65-d7a2778e6c3c	X	27	50	77	0.350649
		476	1589	2.35	af894fec-10e6-4c69-9d2f-ef91b677b3c8	X	27	50	77	0.350649
		477	1590	2.37	9aaed4a9-7656-484b-a770-ad12accec436	X	27	50	77	0.350649
		478	1590	2.37	07627798-d4c7-46ec-bc95-5dc78a7ff2e4	X	27	50	77	0.350649
		479	1590	2.37	a18c7981-9fde-4d69-8690-393d1ba18885	X	27	50	77	0.350649
		480	1590	2.37	b2e94432-f276-4798-b90c-985e67b23d5b	X	27	50	77	0.350649
		481	1590	2.37	8b6fea05-8b34-4362-9069-16a437d18592	X	27	50	77	0.350649
		482	1591	2.38	a923574a-e24e-450d-9c8c-d9614c1d1403	X	27	50	77	0.350649
		483	1591	2.38	4ad099ed-b494-4b0d-ab79-eac3b597e059	X	27	50	77	0.350649
		484	1591	2.38	f4174597-eb90-4019-ad2e-1665ff766424	X	27	50	77	0.350649
		485	1591	2.38	8c277319-f17f-48d6-a10f-8f90420304c6	A	28	50	78	0.358974
		486	1591	2.38	ee5e7d3a-6655-435d-a68e-9b88e88c782a	X	28	50	78	0.358974
		487	1591	2.38	695d3ca0-025e-42d6-adc9-ece05ddbb312	X	28	50	78	0.358974
		488	1591	2.38	82a512e8-e97e-4fd3-89ab-7c124edefdcd	X	28	50	78	0.358974
		489	1591	2.38	28cb80fe-d02e-4c9d-b511-95579c80e8fc	X	28	50	78	0.358974
		490	1592	2.4	d23a430e-820e-442e-bf6f-c17befd09846	X	28	50	78	0.358974
		491	1592	2.4	1dcfebb2-52b2-4a40-b284-24510696fc08	X	28	50	78	0.358974
		492	1592	2.4	deba2cf5-7602-41e5-b9a0-75caba12803b	X	28	50	78	0.358974
		493	1593	2.42	64a114a5-8812-4a14-869f-f1cb337b66cb	A	29	50	79	0.367089
		494	1593	2.42	9ddaf9fa-2682-4e03-b411-4732c15a5dc1	T	29	51	80	0.3625
		495	1593	2.42	03a5dba8-1fe4-4504-b1b1-be8f1d8b26cb	A	30	51	81	0.37037
		496	1594	2.43	c4b3cf4d-ad7e-4067-b50c-49cbbc8e41f8	T	30	52	82	0.365854
		497	1594	2.43	6226df0b-49ff-4928-a843-462d82bc9f2a	X	30	52	82	0.365854
		498	1594	2.43	5221c28b-9e3c-4c9f-accb-73b93953c6ee	T	30	53	83	0.361446
		499	1594	2.43	07152159-be05-4ebe-a71b-ed95d37a93b3	X	30	53	83	0.361446
		500	1594	2.43	64583991-0fad-4a66-b70c-820d1ccc7081	X	30	53	83	0.361446
		501	1595	2.45	90e563af-d96d-4dcd-8a66-ac288b6dec03	T	30	54	84	0.357143
		502	1595	2.45	185527a9-1a33-426a-be8b-c37595f16bcd	X	30	54	84	0.357143
		503	1595	2.45	9d15fad7-118d-4d2a-90c0-c4b676a6f4a3	X	30	54	84	0.357143
		504	1595	2.45	b50bae9f-7397-406a-8bd0-d09d80675ede	X	30	54	84	0.357143
		505	1595	2.45	d7d92101-e567-4256-ae89-93f4dddb4d3c	X	30	54	84	0.357143
		506	1595	2.45	568c3b7e-32f1-49ec-b95d-cc56d14d247a	X	30	54	84	0.357143
		507	1595	2.45	5949adfa-56dc-46c2-b914-45b67521edb8	X	30	54	84	0.357143
		508	1595	2.45	a92126ac-b638-46a7-8b1a-8531356ce204	X	30	54	84	0.357143
		509	1596	2.47	b26c32a3-2175-4923-83ae-006e46f8ab63	X	30	54	84	0.357143
		510	1596	2.47	d40f9ccc-a139-429e-ad3b-c483f0ba4d07	X	30	54	84	0.357143
		511	1596	2.47	31db09b9-b0c7-40a4-bf95-1c0165039297	X	30	54	84	0.357143
		512	1596	2.47	76692cb0-77dd-4b59-a6ca-295c143880f9	X	30	54	84	0.357143
		513	1596	2.47	72f960b2-d81a-479c-9016-99302b71ef60	G	30	54	84	0.357143
		514	1596	2.47	ef9f5871-07b5-43ac-b9b4-e1f760a828f6	X	30	54	84	0.357143
		515	1596	2.47	727eee24-2562-4b85-b258-35e1d0b710dd	X	30	54	84	0.357143
		516	1596	2.47	772c0262-7eab-4ce7-9815-ab8b1f75a7d0	X	30	54	84	0.357143
		517	1596	2.47	71eef65c-1346-4267-a03d-a4f8895d94b9	X	30	54	84	0.357143
		518	1597	2.48	c54d7185-7a62-4400-b396-e0c6726c6b5c	T	30	55	85	0.352941
		519	1597	2.48	44e858a2-e640-48e9-ba04-81b10e894f8b	X	30	55	85	0.352941
		520	1597	2.48	f0fc91db-fae2-4d5f-99a4-8b8699e821a1	X	30	55	85	0.352941
		521	1597	2.48	5dc9afec-0629-4a11-ab4b-78a1ad8ef5a7	X	30	55	85	0.352941
		522	1597	2.48	fef8a846-4027-406d-b344-8d56a0596c8f	A	31	55	86	0.360465
		523	1598	2.5	4f75e3c0-fd82-4a53-96b0-4bbbdca72a20	X	31	55	86	0.360465
		524	1598	2.5	3bb0f101-6cc5-4c72-9b7b-ebe1d45eb029	X	31	55	86	0.360465
		525	1598	2.5	2e01acc9-ac18-404c-84ae-6a7dd745b36e	X	31	55	86	0.360465
		526	1599	2.52	4a8dccbd-ee5c-40ae-bd13-db52cc974e04	X	31	55	86	0.360465
		527	1599	2.52	79e1c47c-889f-4142-9ab5-6bba33ce0f53	X	31	55	86	0.360465
		528	1599	2.52	27f89b03-487b-4914-b5ac-51d0101641ac	del	31	55	86	0.360465
		529	1599	2.52	c18ef476-c6a6-4def-b7c7-fa7036434e5c	X	31	55	86	0.360465
		530	1600	2.53	6069089e-77c9-40eb-a75a-ca52f23e51f6	X	31	55	86	0.360465
		531	1600	2.53	9ef3b582-e2c2-4b95-bff3-fa3612937ebd	T	31	56	87	0.356322
		532	1600	2.53	cb87bc4d-ca60-4a30-9ba9-3acc54978cf3	X	31	56	87	0.356322
		533	1600	2.53	f78bb62d-02d2-40ab-9cb4-dfa97c03ab75	X	31	56	87	0.356322
		534	1600	2.53	d1f20b43-527e-46f2-9fb3-5e5c0d9323e9	A	32	56	88	0.363636
		535	1600	2.53	feba89cd-1041-4735-be52-eb5395f2a3db	X	32	56	88	0.363636
		536	1601	2.55	56aa429c-3027-46d8-b200-6ca08e0641b6	X	32	56	88	0.363636
		537	1601	2.55	4214ea6d-d474-468d-ac26-f7a3cc845590	X	32	56	88	0.363636
		538	1601	2.55	a867d16a-bf95-4b40-87a7-c3b49cb1391b	X	32	56	88	0.363636
		539	1602	2.57	236b7ef1-8315-4307-bf81-8223907aaa67	X	32	56	88	0.363636
		540	1602	2.57	2bf09b46-e3e2-4a47-9bf0-fc8f416b3d05	X	32	56	88	0.363636
		541	1602	2.57	d755b946-a2c6-4e14-8a93-fe9ab3e9f2df	G	32	56	88	0.363636
		542	1602	2.57	ccfcea1b-3cf4-4988-a6a7-f65b4b65553c	T	32	57	89	0.359551
		543	1602	2.57	48a7fb64-7526-4aaf-98d8-4650aec66f04	X	32	57	89	0.359551
		544	1603	2.58	d992c8a5-1cff-4281-b7fe-a24aee3c6f54	X	32	57	89	0.359551
		545	1603	2.58	9f210c22-a334-4a70-bade-ee91cca723f8	X	32	57	89	0.359551
		546	1603	2.58	6b278a0e-1c26-4454-a597-649dce000267	X	32	57	89	0.359551
		547	1604	2.6	859de83c-d33d-4058-851f-4a178a571760	X	32	57	89	0.359551
		548	1604	2.6	1f068edb-3fd7-400f-8b2e-618ee5dbff25	X	32	57	89	0.359551
		549	1604	2.6	32f645c0-71aa-4706-b208-433cd0127f4e	X	32	57	89	0.359551
		550	1604	2.6	02778c65-a508-4619-8b46-12c21531ffeb	T	32	58	90	0.355556
		551	1604	2.6	7b7deb08-8936-4506-8e82-02a8651a527c	X	32	58	90	0.355556
		552	1604	2.6	ae02dbca-421d-4c16-9386-ff5e804cc27d	X	32	58	90	0.355556
		553	1604	2.6	3394f6c8-b5cf-4c2f-b2fd-f11e2af621ec	X	32	58	90	0.355556
		554	1605	2.62	ee627253-a292-4200-94f0-33304091547b	X	32	58	90	0.355556
		555	1605	2.62	9820a91e-6eb4-4974-bb70-be49818b7ac1	A	33	58	91	0.362637
		556	1605	2.62	2fff6436-fb2f-48df-8c18-059bdb7e269f	X	33	58	91	0.362637
		557	1605	2.62	557c4024-cb17-49fb-9f2e-b598be59f6ac	X	33	58	91	0.362637
		558	1605	2.62	69f196eb-0e68-461a-878c-332913f25888	X	33	58	91	0.362637
		559	1606	2.63	5b932b7d-d0e0-4f26-9eab-950540c7480d	X	33	58	91	0.362637
		560	1606	2.63	8f4f6397-e1ba-4ce0-bae6-590bb0369575	X	33	58	91	0.362637
		561	1606	2.63	c160bc98-0630-40b7-be5a-d1f53d05df14	T	33	59	92	0.358696
		562	1607	2.65	8183b63a-86e7-4b8b-b7c7-928462679ef3	X	33	59	92	0.358696
		563	1607	2.65	1832ddae-de39-4027-b092-dd53d5b67546	X	33	59	92	0.358696
		564	1607	2.65	078c5e6c-c636-4d0f-a39c-61a8ddd3c952	X	33	59	92	0.358696
		565	1607	2.65	d7be4e05-3bad-43a4-9e94-dcdd9d08749c	T	33	60	93	0.354839
		566	1607	2.65	053704d6-133c-41d9-a8d3-d6224495a3db	T	33	61	94	0.351064
		567	1607	2.65	8c0e830f-0c05-4bf3-8a5c-431d3530bb96	X	33	61	94	0.351064
		568	1608	2.67	be624379-69e0-4dc8-900a-ef27b3463df0	X	33	61	94	0.351064
		569	1608	2.67	49d08669-bc0b-44b8-a4d4-68fdfd9fcea9	X	33	61	94	0.351064
		570	1609	2.68	2fdf7a9b-f430-4a68-a627-05259a58e576	X	33	61	94	0.351064
		571	1609	2.68	0ee0d45d-5549-476c-81f9-77b62999fb3f	T	33	62	95	0.347368
		572	1609	2.68	62868a6c-f011-4367-a6c2-44ec6bf53153	X	33	62	95	0.347368
		573	1609	2.68	190cb1b6-31dc-4edb-a09a-0778bca89123	X	33	62	95	0.347368
		574	1609	2.68	97242383-fe08-47ea-9e51-65c2c2fb28c6	X	33	62	95	0.347368
		575	1609	2.68	be57eb27-b02c-403a-a88a-3bbee47255f0	X	33	62	95	0.347368
		576	1609	2.68	c2d0da79-c542-4e31-89e9-594a38fb6b52	X	33	62	95	0.347368
		577	1609	2.68	138314b4-5499-44b9-b515-984ae5ff6ca6	X	33	62	95	0.347368
		578	1610	2.7	40b70e2d-3817-43ba-b185-da401c526c21	X	33	62	95	0.347368
		579	1610	2.7	b56469f8-e08d-4ed9-ac98-34cf2ddb0d6b	X	33	62	95	0.347368
		580	1610	2.7	3f8ac3fa-9867-4b99-bd68-0416d2c764a1	X	33	62	95	0.347368
		581	1610	2.7	73a0f641-4cdc-4724-89f8-f549ea73e2ef	X	33	62	95	0.347368
		582	1611	2.72	d27d5b0c-8d39-44f5-bf9d-68ff5257b4ac	X	33	62	95	0.347368
		583	1611	2.72	47acec12-c0d3-41b4-bb56-fcf6035b29df	X	33	62	95	0.347368
		584	1611	2.72	af5f5d1a-b662-48de-8f20-ab5273e15a9a	X	33	62	95	0.347368
		585	1611	2.72	ebbd7cd4-d68c-4ac1-be8d-30133ca278f6	del	33	62	95	0.347368
		586	1611	2.72	8d5e785b-f9eb-4e51-a0f6-fc937f36deef	X	33	62	95	0.347368
		587	1611	2.72	79a4f3e4-5164-42ae-ad1f-5b0ce8a5e4b4	X	33	62	95	0.347368
		588	1611	2.72	4feb2e94-34cb-40c2-897f-25b572b9524b	X	33	62	95	0.347368
		589	1612	2.73	32347a67-cfe0-4afa-94b1-e523b9ff1ad0	X	33	62	95	0.347368
		590	1612	2.73	092286b3-a47e-4df2-ab33-3108205a551c	X	33	62	95	0.347368
		591	1612	2.73	a135fd6c-c7cd-42ec-a20f-e61d925e334e	X	33	62	95	0.347368
		592	1612	2.73	08507caa-569c-43b9-a45b-00c87fb936ff	X	33	62	95	0.347368
		593	1613	2.75	089ea599-9729-43c1-8f80-dbacccafe446	X	33	62	95	0.347368
		594	1613	2.75	fc6bb877-97d6-4a72-a133-66b52c92dc5d	del	33	62	95	0.347368
		595	1613	2.75	10e43ba8-b7dc-4128-b63c-106273ad3afa	X	33	62	95	0.347368
		596	1613	2.75	d2331d7a-686f-4073-886d-7d6aa0317020	X	33	62	95	0.347368
		597	1613	2.75	f7bfc004-f006-495d-9321-6557149ea24f	X	33	62	95	0.347368
		598	1614	2.77	7dd7f1d4-8248-4701-8b20-7c7e83984f36	T	33	63	96	0.34375
		599	1614	2.77	785800a6-d804-4f0e-b5b0-deb242f375fe	X	33	63	96	0.34375
		600	1614	2.77	104497c0-6470-4ce4-81a8-920b1725124d	X	33	63	96	0.34375
		601	1614	2.77	8d8707f9-1644-456b-b544-128497390841	X	33	63	96	0.34375
		602	1614	2.77	0253081e-c16f-4ed6-8b85-546ac56e6ec6	X	33	63	96	0.34375
		603	1615	2.78	896ffa37-9922-4588-94a4-ac37569677fb	X	33	63	96	0.34375
		604	1615	2.78	4a903c39-5c50-4f54-be87-4534f992cf44	X	33	63	96	0.34375
		605	1615	2.78	a6394978-d4e8-44cf-aaee-36ea73869792	A	34	63	97	0.350515
		606	1615	2.78	4c9488c4-669d-4ff0-a2a1-6b3e4aa95fac	X	34	63	97	0.350515
		607	1615	2.78	88b8b1bf-3210-49f1-b769-ad71f14b525b	X	34	63	97	0.350515
		608	1616	2.8	350faeb5-84f5-4a50-9cb1-d130afd75997	X	34	63	97	0.350515
		609	1616	2.8	6e2ca5aa-0599-467f-9f1d-0a3081c71225	X	34	63	97	0.350515
		610	1616	2.8	2ead0350-f99a-497d-b686-3f8938546526	X	34	63	97	0.350515
		611	1616	2.8	e2eecf40-b7b6-4731-8795-c71e1fa6974e	X	34	63	97	0.350515
		612	1616	2.8	0ccb337f-c0b8-4bb0-b06e-e887d30cf150	X	34	63	97	0.350515
		613	1616	2.8	a6540ed9-8782-432c-acdb-583f6293665a	T	34	64	98	0.346939
		614	1616	2.8	2d29b71e-acb1-4148-9a34-5fd9fce31724	X	34	64	98	0.346939
		615	1617	2.82	5f4b4580-68d8-4799-be36-cf35e1a3d7fc	X	34	64	98	0.346939
		616	1617	2.82	53b2eb6c-f502-4139-8363-82f990c07867	X	34	64	98	0.346939
		617	1617	2.82	3ba502fd-e669-496e-95fd-fc30076261d3	X	34	64	98	0.346939
		618	1617	2.82	ff0f197a-8ff9-4e01-a180-f2d74524453b	X	34	64	98	0.346939
		619	1618	2.83	9699f235-67b4-4f4b-a9d2-a0a3941a71bc	T	34	65	99	0.343434
		620	1618	2.83	f5320aad-c65d-427e-ae67-8cf2215f6c50	A	35	65	100	0.35
		621	1618	2.83	6d1fde46-af8d-4b38-951a-61e43131bf11	A	36	65	101	0.356436
		622	1618	2.83	26927992-34fa-4e07-a847-32e874534766	X	36	65	101	0.356436
		623	1618	2.83	44a7be79-f3a8-449b-9e72-61b68bb648d5	X	36	65	101	0.356436
		624	1619	2.85	5550a04f-bbcb-4d69-9f35-8b006fe1bb26	A	37	65	102	0.362745
		625	1619	2.85	7bc7b303-6372-4616-812b-86b727558679	X	37	65	102	0.362745
		626	1619	2.85	720a1596-c4cc-4e1d-b420-bc3cc64a35aa	X	37	65	102	0.362745
		627	1620	2.87	f0d928de-92d4-4b17-bc15-6efd8986adb3	X	37	65	102	0.362745
		628	1620	2.87	9e571022-0096-44b9-bd7d-f88387a08802	X	37	65	102	0.362745
		629	1621	2.88	2c3d842c-553e-4fdc-816f-edebf2fe5696	T	37	66	103	0.359223
		630	1622	2.9	65e01602-f049-4410-a4c8-a684d1ebd7e8	X	37	66	103	0.359223
		631	1622	2.9	676a9f47-89d4-45cf-a5c3-6c149bed436b	X	37	66	103	0.359223
		632	1622	2.9	3f0c3bd6-76d7-4c4c-8d11-b41c0c4d0610	X	37	66	103	0.359223
		633	1622	2.9	283dcc35-176e-4e14-9a86-94b31d4f4e00	T	37	67	104	0.355769
		634	1622	2.9	2c13df68-3485-4f3d-9769-9ffb06eee3f2	X	37	67	104	0.355769
		635	1622	2.9	5e171443-2639-4968-86c8-0e00fb8d9240	X	37	67	104	0.355769
		636	1623	2.92	0d5c867d-3c62-49b3-9d07-36b7c85dcd85	X	37	67	104	0.355769
		637	1623	2.92	575e7b6e-a420-43b7-ae40-1e4f8aff56b9	X	37	67	104	0.355769
		638	1623	2.92	e51c6dd3-d97c-46ef-abc0-583bbfeaebcd	X	37	67	104	0.355769
		639	1623	2.92	b2b65529-b585-40cf-96f6-b9183a701e2f	X	37	67	104	0.355769
		640	1623	2.92	18842c14-f3f5-4bfc-b02c-d4e4ea7b0e5d	X	37	67	104	0.355769
		641	1623	2.92	40af0252-dae7-445d-a24e-5acd061975ae	X	37	67	104	0.355769
		642	1623	2.92	05ff513f-b312-4c41-825e-ba7e3861abee	X	37	67	104	0.355769
		643	1623	2.92	0a2c86af-de6c-4f33-b370-59ee122b0e7f	X	37	67	104	0.355769
		644	1623	2.92	e47ebf2f-200c-4a7a-a7b1-3fbc864e8905	X	37	67	104	0.355769
		645	1623	2.92	033f290a-cbb9-44bc-a827-f7f3ea0ced0e	X	37	67	104	0.355769
		646	1624	2.93	b8be02fc-e298-4c94-8cb6-a27a9411aabf	X	37	67	104	0.355769
		647	1624	2.93	8674677d-0419-4a4e-8700-cae1ec6c5d33	X	37	67	104	0.355769
		648	1624	2.93	977e8cb0-eccd-4be9-845f-566ea1888c23	X	37	67	104	0.355769
		649	1624	2.93	4427730b-cdb2-4eed-8423-97ff3bfa6d25	X	37	67	104	0.355769
		650	1624	2.93	9195c8f2-fd78-4327-8b33-355cf071f6af	X	37	67	104	0.355769
		651	1625	2.95	d1ad7e89-238c-4811-859f-15ec3d845fa0	A	38	67	105	0.361905
		652	1625	2.95	1c2d0c84-d574-4f81-9bd6-83d7a05f549d	X	38	67	105	0.361905
		653	1625	2.95	4b547a7c-37c5-4c2e-a1c3-2a277eb9e9e2	A	39	67	106	0.367925
		654	1626	2.97	0a8fc552-3858-4c6a-8119-392a60ff9065	X	39	67	106	0.367925
		655	1626	2.97	328e4b0a-e2bb-42f5-ad21-ccfe4375ba39	A	40	67	107	0.373832
		656	1626	2.97	3c3876eb-5c7c-4426-b6c5-f3ea370f0404	X	40	67	107	0.373832
		657	1626	2.97	73d368d5-597d-4040-87e3-42648623520c	X	40	67	107	0.373832
		658	1627	2.98	1dfd1d47-8284-45ad-99c4-701f7cbd0960	X	40	67	107	0.373832
		659	1627	2.98	44036a86-32f4-4a08-a668-11d87389fa4b	T	40	68	108	0.37037
		660	1627	2.98	a3d0f94f-6f2a-480b-bb4f-24fcc47d9ea8	X	40	68	108	0.37037
		661	1627	2.98	b0efb54b-f3f7-4b37-a255-56fcb640b8ea	X	40	68	108	0.37037
		662	1628	3	2a933ea5-0e5a-492f-9171-1f9d0b5ad836	X	40	68	108	0.37037
		663	1628	3	efee619c-43cc-44bd-947c-8ff9ed8b5f7d	G	40	68	108	0.37037
		664	1628	3	7234552b-4fca-47c5-b3f3-eb9e6d3b5bed	X	40	68	108	0.37037
		665	1628	3	efb59c08-9112-434c-9184-a643399f0423	X	40	68	108	0.37037
		666	1628	3	139e13c4-f988-4639-82c4-4957559c7160	T	40	69	109	0.366972
		667	1628	3	43cea76b-d028-40ea-a397-1452551956e3	X	40	69	109	0.366972
		668	1628	3	2275de48-b24c-401f-8ca1-31a116343bc9	A	41	69	110	0.372727
		669	1629	3.02	d6537dcb-aa6a-45a7-b96c-7f30f1322aca	X	41	69	110	0.372727
		670	1629	3.02	3662eda5-76ae-4508-95b3-cae794292919	X	41	69	110	0.372727
		671	1629	3.02	30b8f45b-ede4-4786-ade5-b187fa68e552	T	41	70	111	0.369369
		672	1629	3.02	802caa03-81a7-4123-9dfc-4fda29e9a5ac	T	41	71	112	0.366071
		673	1629	3.02	90f2be23-8bed-4fb1-a87d-d01584f9e4b3	T	41	72	113	0.362832
		674	1629	3.02	cc0a4d1b-4f4c-4c8d-947a-472bf8451f21	T	41	73	114	0.359649
		675	1629	3.02	00c054d4-729e-400e-956a-94429dcfa719	X	41	73	114	0.359649
		676	1630	3.03	4647b36b-b6f1-4137-b7d0-fb79e353aa39	X	41	73	114	0.359649
		677	1630	3.03	ab02c131-9f75-434b-9b7a-d53dfb57f532	X	41	73	114	0.359649
		678	1630	3.03	c6324835-f19c-45fc-8dea-bf2370e74fcd	X	41	73	114	0.359649
		679	1630	3.03	7d44f590-73c9-4f51-95bb-49d8d31f1bbe	X	41	73	114	0.359649
		680	1630	3.03	d93b0fc1-134a-4152-8fef-6a6a2075a243	X	41	73	114	0.359649
		681	1630	3.03	972a3146-10ce-41f4-9cc4-ee98b3e70228	A	42	73	115	0.365217
		682	1631	3.05	db982721-ba51-4013-bd4d-1d6ff009a582	X	42	73	115	0.365217
		683	1631	3.05	38613dab-94f9-4252-ba0d-9781c6cf8817	T	42	74	116	0.362069
		684	1631	3.05	020fa752-f24f-4af6-a8c2-a59bdc90f639	T	42	75	117	0.358974
		685	1632	3.07	69601fe5-b55e-4903-b0cd-b8551bc79a0b	A	43	75	118	0.364407
		686	1632	3.07	0a685ef9-2e14-4915-aebd-464aa4396c6a	X	43	75	118	0.364407
		687	1632	3.07	caaf1c9d-60e0-4ed7-8c94-cf614cc0b3a3	X	43	75	118	0.364407
		688	1632	3.07	98d23a34-607d-450d-8a58-d906acdc5a21	X	43	75	118	0.364407
		689	1632	3.07	3486dc30-d447-4f61-8b36-5cdd3b83afec	X	43	75	118	0.364407
		690	1633	3.08	9255187c-5332-45f9-a95a-48699e33140e	X	43	75	118	0.364407
		691	1633	3.08	8fd9f07b-07e8-4025-9024-63f38763efd5	A	44	75	119	0.369748
		692	1633	3.08	8b11446f-a635-47b5-a830-bb6358d6b7c9	X	44	75	119	0.369748
		693	1633	3.08	ef2e6937-928f-40da-9ce2-d57b53b26911	X	44	75	119	0.369748
		694	1633	3.08	9fd45c9f-18c8-429a-832b-10ab53999511	X	44	75	119	0.369748
		695	1633	3.08	9a77532a-ba39-45af-838f-04efbbd8ba1d	X	44	75	119	0.369748
		696	1634	3.1	2822fd53-bb83-40e8-bb4f-432f55fcf3b0	T	44	76	120	0.366667
		697	1634	3.1	46b9a1a3-5362-4225-9de7-69a8e916bbac	X	44	76	120	0.366667
		698	1634	3.1	5b1dca88-16cf-423f-961d-a99fb28cda70	X	44	76	120	0.366667
		699	1634	3.1	26754a29-897a-4e55-b59f-679f14f92cea	X	44	76	120	0.366667
		700	1634	3.1	01f2b48f-8bfd-484e-8a2b-33b8a4129aa8	X	44	76	120	0.366667
		701	1634	3.1	8b48e1bc-406c-4a81-aa6a-c899e8c229e1	X	44	76	120	0.366667
		702	1634	3.1	7128add0-9b62-42b0-80fa-cd5726427a75	X	44	76	120	0.366667
		703	1634	3.1	78dba076-6d82-4481-ab1a-34304de8b7e5	X	44	76	120	0.366667
		704	1634	3.1	8e66b3d1-58d1-45d2-9d5c-f12e433ca966	T	44	77	121	0.363636
		705	1635	3.12	43cf77e1-6a87-49f3-a473-b0ce50765c77	X	44	77	121	0.363636
		706	1635	3.12	5bfe6a5f-bac5-4c84-bb87-34be3b8369bd	X	44	77	121	0.363636
		707	1635	3.12	6360ad9b-a600-4a44-b106-376f0cb15aa0	X	44	77	121	0.363636
		708	1635	3.12	2687293f-c699-432a-9a9b-5038cc551166	X	44	77	121	0.363636
		709	1635	3.12	e49d9ed1-b39d-4801-9757-f456bf05a539	X	44	77	121	0.363636
		710	1636	3.13	0516eb97-ab71-429b-8e80-6d43a4d7418e	X	44	77	121	0.363636
		711	1636	3.13	db0748f2-e390-4e04-b7a4-2fc022d26871	X	44	77	121	0.363636
		712	1636	3.13	0390e824-d1bf-4bd7-8932-09e570fc0b00	X	44	77	121	0.363636
		713	1636	3.13	444907b0-bc48-4435-b11f-cb90d905ebd8	X	44	77	121	0.363636
		714	1636	3.13	f6b0ccab-9162-4edf-b403-49b824b7904a	X	44	77	121	0.363636
		715	1637	3.15	bce3cd6d-9821-48fa-91b4-acaf38e18bcc	X	44	77	121	0.363636
		716	1637	3.15	14f4c6b2-b061-4cd4-97f3-51073288a2ce	X	44	77	121	0.363636
		717	1637	3.15	aa3667dd-1bf2-4a59-a470-ff86f35ec115	T	44	78	122	0.360656
		718	1637	3.15	597b626e-105b-4543-8674-27d68134ce9d	X	44	78	122	0.360656
		719	1638	3.17	837e7e51-3ea6-4f03-8456-02901e680603	X	44	78	122	0.360656
		720	1639	3.18	e1641ad7-fdee-419f-b6d5-bf26a9f5a22c	T	44	79	123	0.357724
		721	1639	3.18	f0ab0f7b-c9a4-40d4-b7ce-2e6cd19339ef	X	44	79	123	0.357724
		722	1639	3.18	30112df3-90f8-4ad5-ba9e-e457eb1b2ef9	A	45	79	124	0.362903
		723	1639	3.18	acced472-6bfc-4218-8ada-5a7a06849c19	T	45	80	125	0.36
		724	1639	3.18	f18bab0a-4eab-48d2-a34b-8b8a864bab73	X	45	80	125	0.36
		725	1640	3.2	76c73a69-f791-4f84-895a-d27e8295ffdc	X	45	80	125	0.36
		726	1640	3.2	f01a406f-6b44-47ba-8f24-203ce20e21b3	T	45	81	126	0.357143
		727	1640	3.2	0fff4771-802d-4a96-be4d-f1da7b943e86	X	45	81	126	0.357143
		728	1640	3.2	164a8522-fe03-40e3-93cf-e2cb70d1dbc9	T	45	82	127	0.354331
		729	1640	3.2	292cf98c-0330-4130-a734-2c764c178604	X	45	82	127	0.354331
		730	1640	3.2	00f4c12f-3003-49f3-bd6e-3df0858d00d9	T	45	83	128	0.351562
		731	1641	3.22	1bb8b3e7-bb43-4322-9a1e-cbe764ce994b	X	45	83	128	0.351562
		732	1641	3.22	1f51c09c-c93d-49a4-98d6-756ee25c9cd4	X	45	83	128	0.351562
		733	1641	3.22	28c185d3-727b-45c2-8da4-186ccdfbf514	X	45	83	128	0.351562
		734	1642	3.23	f29313c1-6ee1-4181-9ec7-a4152a93e05f	X	45	83	128	0.351562
		735	1642	3.23	67250207-b68c-4f20-a0bd-bb26db848133	X	45	83	128	0.351562
		736	1642	3.23	0b94558b-52a0-4928-9cd1-02b50fc59dd0	X	45	83	128	0.351562
		737	1642	3.23	41502610-6500-4016-94ab-ac80e0019214	X	45	83	128	0.351562
		738	1642	3.23	d927665d-1aef-4ead-b3ee-8e61b958223b	X	45	83	128	0.351562
		739	1642	3.23	88f81750-96a5-49ae-82cc-1017a110d8c7	X	45	83	128	0.351562
		740	1642	3.23	753312f0-2c5f-434d-a70c-90a4bf73de95	X	45	83	128	0.351562
		741	1643	3.25	48f3a8ca-9995-48ee-b3a3-5257d3df05bb	X	45	83	128	0.351562
		742	1643	3.25	5bdff959-ca22-4b10-a1bc-afe2a9c79242	X	45	83	128	0.351562
		743	1643	3.25	1ef04311-14be-414d-b56c-fb4340a98a01	X	45	83	128	0.351562
		744	1643	3.25	a0e8a696-b375-4bb1-ae18-6b8c6b6e2700	A	46	83	129	0.356589
		745	1643	3.25	29062bde-8bb7-41ce-8a09-6f674c28f988	T	46	84	130	0.353846
		746	1643	3.25	9bd5337f-6f86-42f8-8792-67715edb73d6	X	46	84	130	0.353846
		747	1644	3.27	d1a68e00-37a7-4b50-8eee-d7bbbad12e36	X	46	84	130	0.353846
		748	1644	3.27	405a1b99-6aad-446d-9a68-127d00bbb98c	A	47	84	131	0.358779
		749	1645	3.28	0cd265b6-a193-4d67-a64f-1cf3a24c8bca	X	47	84	131	0.358779
		750	1645	3.28	9338d91a-ced1-4ebc-95b4-538c397c8ac3	X	47	84	131	0.358779
		751	1645	3.28	108ffc7a-d330-4451-9ab6-6cf2728079d5	X	47	84	131	0.358779
		752	1645	3.28	adc03458-8204-4d56-b827-f61ff5922bb5	X	47	84	131	0.358779
		753	1646	3.3	c4bf4e8c-5e8a-44e6-ba15-5a19825c090a	X	47	84	131	0.358779
		754	1646	3.3	77441dcb-d16d-4d4c-aea3-0c9f7beb9766	X	47	84	131	0.358779
		755	1646	3.3	457c2b4a-af4f-4f96-85a0-443e49447f7c	X	47	84	131	0.358779
		756	1646	3.3	8aae9bcb-b139-4c14-ace2-3b57c1eb8040	X	47	84	131	0.358779
		757	1646	3.3	05a13313-a6eb-4dbc-82f4-607d5854ef0d	X	47	84	131	0.358779
		758	1646	3.3	14b87727-fda7-4a3d-b3ea-50517d688c2c	X	47	84	131	0.358779
		759	1646	3.3	5cf309c6-26a9-444a-8bea-0a753bb8686d	X	47	84	131	0.358779
		760	1647	3.32	260bb91d-654c-4cf4-b6d3-28d173cd4c23	X	47	84	131	0.358779
		761	1647	3.32	af991649-9045-4a54-b79a-ffe7bd0dd66c	X	47	84	131	0.358779
		762	1647	3.32	3db611b8-eb8d-4dfb-9909-347a3574d1d1	X	47	84	131	0.358779
		763	1647	3.32	e7d01b7d-fe81-4fcd-a2da-26be56437bbb	X	47	84	131	0.358779
		764	1648	3.33	31b3f53e-8306-46dd-aa0f-fd1e93b4801c	X	47	84	131	0.358779
		765	1648	3.33	31538e4b-83d9-499d-a80b-5255bea8fa08	X	47	84	131	0.358779
		766	1648	3.33	a36f1d51-ba17-4147-ac1f-2c4a5aec5ea4	X	47	84	131	0.358779
		767	1648	3.33	560e3e3c-e93f-4ab9-9e21-1c0590ee4fa1	T	47	85	132	0.356061
		768	1648	3.33	1292de71-3de3-4ddb-aa7b-c0e40d80e4cf	X	47	85	132	0.356061
		769	1648	3.33	01381b28-68ca-4be6-b4d6-1e5484690e12	X	47	85	132	0.356061
		770	1648	3.33	7e94a7b7-32a0-4cd9-8aa2-09d09048ae7b	del	47	85	132	0.356061
		771	1648	3.33	5702d024-ea4c-41eb-9a70-a43f5f3dc666	del	47	85	132	0.356061
		772	1648	3.33	12eb55b3-6029-40a7-9985-563d747cb7d9	X	47	85	132	0.356061
		773	1649	3.35	e4a1115a-07f8-4af6-89a7-91d10f2af8b6	X	47	85	132	0.356061
		774	1649	3.35	6564f9a2-99c7-49b5-b202-d98c7972149e	X	47	85	132	0.356061
		775	1650	3.37	858fe92a-872d-459b-a3d8-ac566cd2c2c5	A	48	85	133	0.360902
		776	1650	3.37	e0944308-a029-4b87-8c45-bafadc89d836	X	48	85	133	0.360902
		777	1650	3.37	545cad75-eff5-4da3-9c7d-981b847be7f5	X	48	85	133	0.360902
		778	1650	3.37	56142acc-2985-437c-bfd9-f3227f51d8e2	A	49	85	134	0.365672
		779	1650	3.37	1a150fdd-02c3-4e60-a1eb-641ba4285392	X	49	85	134	0.365672
		780	1650	3.37	14040a41-151c-4b2c-bbb3-f05f25be5ffa	X	49	85	134	0.365672
		781	1650	3.37	75b3d0b1-b26b-4161-9e8b-f9889cf73204	X	49	85	134	0.365672
		782	1650	3.37	5b20558c-502d-441e-b618-67f3edc0bd94	X	49	85	134	0.365672
		783	1650	3.37	ab42866b-f46a-48fb-b80c-20f097c729fc	X	49	85	134	0.365672
		784	1650	3.37	68ab273d-8890-41ff-921a-005e7c989df5	X	49	85	134	0.365672
		785	1650	3.37	dd5bd47e-65f6-4c55-9fe5-fe2f3b0e1149	X	49	85	134	0.365672
		786	1651	3.38	ed8c988f-5e4f-4666-9d8c-00169de52b0f	X	49	85	134	0.365672
		787	1651	3.38	9ad1fda0-e0d4-4fa7-9b19-fbdba6be67ec	X	49	85	134	0.365672
		788	1651	3.38	11a5e2bf-87ac-4fd2-85e4-1b0752f03913	X	49	85	134	0.365672
		789	1651	3.38	72e384cc-ce49-416a-8648-4c5802d50148	T	49	86	135	0.362963
		790	1651	3.38	8acabcd6-9b8a-4d10-a8c8-c8f3083cc893	T	49	87	136	0.360294
		791	1652	3.4	4883d677-9ae4-4eec-8cf3-e8487885da2e	del	49	87	136	0.360294
		792	1652	3.4	320f55b6-edba-4097-91c9-d9cd71f4b3cf	X	49	87	136	0.360294
		793	1652	3.4	e516d366-640e-4538-a179-04daccb02a00	X	49	87	136	0.360294
		794	1652	3.4	312acbef-5d4e-474d-8d9d-05174bce20e0	A	50	87	137	0.364963
		795	1652	3.4	b1117fdc-8556-4086-b87a-7c65f3747d93	X	50	87	137	0.364963
		796	1653	3.42	690083ac-0d3c-4153-8080-39fa62d0b0a4	X	50	87	137	0.364963
		797	1653	3.42	24080a54-3e2c-490a-890b-e70dcc3aef05	X	50	87	137	0.364963
		798	1653	3.42	abbd088c-381f-498c-9fb9-5a270866be21	X	50	87	137	0.364963
		799	1653	3.42	a0ff458a-ae2f-4015-b099-73f342d0bd95	X	50	87	137	0.364963
		800	1653	3.42	57043144-64c5-432c-af6b-49c313978f81	X	50	87	137	0.364963
		801	1653	3.42	0e4d7735-72f6-4695-98ef-f6839a356b60	T	50	88	138	0.362319
		802	1654	3.43	04406046-969e-43c0-a5d8-1efd216db8dc	X	50	88	138	0.362319
		803	1654	3.43	696cae80-9623-4d52-a2ad-032fa031ba26	X	50	88	138	0.362319
		804	1654	3.43	c3af4825-5bfe-4bdf-85a6-137cec40d1ac	X	50	88	138	0.362319
		805	1654	3.43	ee3ee761-9569-42ec-b4e0-1c4f8913547c	T	50	89	139	0.359712
		806	1654	3.43	caafe8eb-784b-49a1-b801-b6595586c466	T	50	90	140	0.357143
		807	1655	3.45	e15b0765-e3b3-4005-912f-590774162314	X	50	90	140	0.357143
		808	1655	3.45	a295e40c-3fb4-49e3-a430-27a288dd5193	X	50	90	140	0.357143
		809	1655	3.45	06150ca1-9453-4c0f-8881-a68664f93c18	X	50	90	140	0.357143
		810	1655	3.45	fe6030a3-058c-49bc-b05b-176c19d7426c	T	50	91	141	0.35461
		811	1655	3.45	f489341d-2e81-40cf-bec3-1188e0f02875	T	50	92	142	0.352113
		812	1655	3.45	9db8ff9a-9fff-4a8d-b59e-2e3b98d77748	X	50	92	142	0.352113
		813	1655	3.45	90ecb7ff-65de-40fb-8e35-302abef9ffea	A	51	92	143	0.356643
		814	1655	3.45	686e7bb7-aaa8-42f9-bf16-e3004472e474	X	51	92	143	0.356643
		815	1656	3.47	d7fa345a-2bf8-4cca-81d3-26adaa3597dc	X	51	92	143	0.356643
		816	1656	3.47	d5a6f3f5-18dc-4899-8c4e-a222c31096e5	X	51	92	143	0.356643
		817	1656	3.47	eccb7ba6-3a00-44b4-876e-7a0d1c7dab7d	X	51	92	143	0.356643
		818	1656	3.47	cfeae8e5-6f25-4bc8-bf42-f86f80a66ebf	X	51	92	143	0.356643
		819	1656	3.47	3fe1e4bf-aafd-4208-87f7-681ddbe939d6	X	51	92	143	0.356643
		820	1656	3.47	df3a6a25-4310-401d-bb5b-60b2be69e9d2	T	51	93	144	0.354167
		821	1656	3.47	692eee82-cbae-47af-b5ed-332833512e9b	X	51	93	144	0.354167
		822	1657	3.48	ec0b7d92-8503-4936-9f51-854435254e56	X	51	93	144	0.354167
		823	1657	3.48	e558562c-16af-4e11-b790-4a033581e77e	A	52	93	145	0.358621
		824	1657	3.48	98267427-b55b-4f38-a561-28b371ae2fc4	G	52	93	145	0.358621
		825	1657	3.48	66011d44-bc3a-4d42-823d-eb4871804ed9	T	52	94	146	0.356164
		826	1657	3.48	8cf7a96d-114e-4b82-92d6-897c5c1f3e27	X	52	94	146	0.356164
		827	1657	3.48	ec231aa4-4227-4036-8aec-f639fda8dde4	C	52	94	146	0.356164
		828	1657	3.48	e23d6f61-b33b-4020-8b8a-0f6d593cbb2f	X	52	94	146	0.356164
		829	1657	3.48	43347479-5972-4029-ba8a-43ab7e0a2c50	X	52	94	146	0.356164
		830	1658	3.5	4ac829b7-ee18-4df6-aff6-8c0b9d28d952	X	52	94	146	0.356164
		831	1658	3.5	a1c6d5c1-22d3-4c5c-8489-9929748d1ce1	A	53	94	147	0.360544
		832	1658	3.5	cfa8a215-e655-441c-963b-c4b6ce628642	X	53	94	147	0.360544
		833	1659	3.52	0b203f64-59aa-40ef-8ad8-823a1f75c483	X	53	94	147	0.360544
		834	1659	3.52	46b964bd-524d-4ba5-86e4-70a6486b9f11	C	53	94	147	0.360544
		835	1659	3.52	e94490c5-206d-4083-8db1-57ddf73d7ff4	X	53	94	147	0.360544
		836	1659	3.52	9fcfc27f-b1b2-49d6-9666-e9288a0d231c	X	53	94	147	0.360544
		837	1659	3.52	80584bb2-a061-48a9-8c3a-c7242734fb28	X	53	94	147	0.360544
		838	1659	3.52	978a8059-78c6-4a0a-b2c2-04ff0cf39aca	T	53	95	148	0.358108
		839	1659	3.52	d687e1db-7413-4f2a-b909-e5791675bd57	X	53	95	148	0.358108
		840	1659	3.52	4d86edd2-875b-4de2-b715-b28a09b8d93d	X	53	95	148	0.358108
		841	1660	3.53	1ea5b38e-4db1-4ea3-b6f2-d4d56ce0e85a	X	53	95	148	0.358108
		842	1661	3.55	a6256a16-adec-47fd-bd82-7137d9cce49a	T	53	96	149	0.355705
		843	1661	3.55	41650835-d326-4497-8d61-dc9d5a48c134	X	53	96	149	0.355705
		844	1661	3.55	f896db90-8919-4bef-9bcf-1728eda18ba2	X	53	96	149	0.355705
		845	1661	3.55	3f4899fc-6c64-4d2b-891c-25e3b2ac342b	del	53	96	149	0.355705
		846	1661	3.55	eb176785-5854-4cc7-952f-9d4e853db344	X	53	96	149	0.355705
		847	1662	3.57	a39b155e-cb19-4140-ba6e-c313f6ca0a59	X	53	96	149	0.355705
		848	1662	3.57	faaabe3e-cd0d-4e7a-b446-1279031a2aa2	T	53	97	150	0.353333
		849	1662	3.57	2cdc575d-c8e2-4f17-be30-de2a762fe841	X	53	97	150	0.353333
		850	1662	3.57	4dc1f5ea-b9c4-4fee-83b1-c5a7a74fd97f	X	53	97	150	0.353333
		851	1662	3.57	9141ddb9-5269-41e2-b3e0-e8f6b193a0a8	X	53	97	150	0.353333
		852	1663	3.58	33069f82-b023-4bc5-9d18-d09eebad47ce	X	53	97	150	0.353333
		853	1663	3.58	ff0a1a5f-5a05-4548-9e7f-830319ec7302	X	53	97	150	0.353333
		854	1663	3.58	a9577484-6756-425c-8615-1b2722639a1a	X	53	97	150	0.353333
		855	1663	3.58	70a6296d-f020-4cbd-ab84-918d5c55265a	X	53	97	150	0.353333
		856	1663	3.58	7e2f10f8-fdb3-48a6-bab2-0e772fb858c3	X	53	97	150	0.353333
		857	1663	3.58	291d570c-6c3f-4912-853d-552d888ac545	X	53	97	150	0.353333
		858	1663	3.58	4f40e864-2104-470a-b404-f439cac983d7	X	53	97	150	0.353333
		859	1663	3.58	8dde6343-c7e4-4a0b-9004-613809fed361	X	53	97	150	0.353333
		860	1663	3.58	2ee8f8c6-3652-4c6e-aa9b-4ca5499d15b5	X	53	97	150	0.353333
		861	1664	3.6	55a48525-0661-46c1-8c3f-847cfccfe429	X	53	97	150	0.353333
		862	1664	3.6	e8ec2feb-a16d-40de-aee9-d0f0a7c02c83	X	53	97	150	0.353333
		863	1664	3.6	0508ae3d-f78f-492a-b632-b690a1722420	X	53	97	150	0.353333
		864	1664	3.6	ab36620d-01db-4e95-b9b1-8079dc0e9826	T	53	98	151	0.350993
		865	1664	3.6	51df1806-4d34-47ec-93cf-d8b07b5e04c1	X	53	98	151	0.350993
		866	1664	3.6	c49a1bab-009a-4e47-9e13-60ddbb566135	A	54	98	152	0.355263
		867	1664	3.6	07eff542-76dc-483b-96bd-97ae4d6df0c6	X	54	98	152	0.355263
		868	1664	3.6	380edaae-10c2-4b92-9b10-110126796dd1	X	54	98	152	0.355263
		869	1665	3.62	0644741d-8ea3-48f3-8bdb-903530a7ff31	T	54	99	153	0.352941
		870	1665	3.62	95b492be-5edd-4895-b894-4e1a9c438efd	X	54	99	153	0.352941
		871	1665	3.62	493d4353-f7e4-4c35-bad7-7c766bc95599	X	54	99	153	0.352941
		872	1665	3.62	98158bc8-470a-4915-b357-aaee13000391	X	54	99	153	0.352941
		873	1665	3.62	60bdb3d9-12ad-404d-b024-d0783260c690	X	54	99	153	0.352941
		874	1665	3.62	7d81f153-446a-4c0b-8ceb-0de6a8980173	X	54	99	153	0.352941
		875	1665	3.62	e89bb472-f898-4282-8668-547134589e1b	X	54	99	153	0.352941
		876	1666	3.63	eb7c6f3e-bbb3-4e6f-a233-e22382c14236	X	54	99	153	0.352941
		877	1666	3.63	9d39c4f3-b94a-46b7-a385-e87c012c0165	X	54	99	153	0.352941
		878	1666	3.63	e497932a-879e-4576-9f96-fa4c0d80767c	X	54	99	153	0.352941
		879	1666	3.63	b144c15b-e44b-460b-9a9c-80a41c00ed94	X	54	99	153	0.352941
		880	1666	3.63	c0ba12f5-9c19-4daf-b63e-e347adfd7693	T	54	100	154	0.350649
		881	1666	3.63	f28555f4-9d6f-46e9-9955-439e57bb30dd	T	54	101	155	0.348387
		882	1666	3.63	1fb5fa95-2e54-4054-aa9a-7ed2dffd2dae	T	54	102	156	0.346154
		883	1666	3.63	ae31ebd7-0c25-447b-8fb5-17290ad49a6f	X	54	102	156	0.346154
		884	1666	3.63	95d5df87-8021-488b-915e-8c96caacf00d	X	54	102	156	0.346154
		885	1667	3.65	b329e563-b926-42b6-85d0-790e3ba55f15	X	54	102	156	0.346154
		886	1667	3.65	13baff01-cd10-4442-b6a5-9d45d2c0a319	X	54	102	156	0.346154
		887	1667	3.65	e4fb1382-57dc-4e50-8b6c-a73529d11fd0	T	54	103	157	0.343949
		888	1667	3.65	4a66a23d-b288-4cf7-b931-7e57af77fa6d	X	54	103	157	0.343949
		889	1667	3.65	ac214743-07f3-49f9-b4e2-3787a4cadeac	X	54	103	157	0.343949
		890	1667	3.65	bc5be109-e48d-445a-9b46-d9420f117cbe	X	54	103	157	0.343949
		891	1667	3.65	c647af44-7bc1-4fe1-b3c6-3f6be0e9e59c	X	54	103	157	0.343949
		892	1667	3.65	4a41a49b-93e0-4a70-aaa7-954ec138da59	A	55	103	158	0.348101
		893	1667	3.65	a9b4467d-b4f6-4254-8473-08809289a544	X	55	103	158	0.348101
		894	1667	3.65	7f5240f3-f7cc-47d2-a532-304b823b73bf	X	55	103	158	0.348101
		895	1667	3.65	52c8c4d9-4773-467e-a11a-18fa56121e30	X	55	103	158	0.348101
		896	1668	3.67	fa45a6cc-c0f3-4728-ab60-c7cd9c3db17e	A	56	103	159	0.352201
		897	1668	3.67	5c5bda16-40b3-4bce-9ee0-048942613d9d	T	56	104	160	0.35
		898	1668	3.67	da372521-0e08-496a-b643-3ed824e7edb6	X	56	104	160	0.35
		899	1669	3.68	7071657b-5ba2-4fe8-84dc-2f6b22b2717e	X	56	104	160	0.35
		900	1669	3.68	ba59cb10-a78b-46bf-865f-1be8fcccb549	G	56	104	160	0.35
		901	1669	3.68	1e2db785-3bdf-45ee-ae23-17811eb44fdf	X	56	104	160	0.35
		902	1669	3.68	b073a440-5e17-41e9-a5e0-21003a7df885	X	56	104	160	0.35
		903	1670	3.7	bae305fa-3b11-4c75-ac4f-4a2b898ee47b	T	56	105	161	0.347826
		904	1670	3.7	25b6d532-5cbe-4954-a14c-c07d6d4ad816	X	56	105	161	0.347826
		905	1670	3.7	a87c5915-516a-441f-800a-e702a1b4f7ae	T	56	106	162	0.345679
		906	1670	3.7	d4270a34-dce4-42a6-9a92-0bd796768341	X	56	106	162	0.345679
		907	1671	3.72	7804853f-b527-43d9-b8c9-c56227ca1730	X	56	106	162	0.345679
		908	1671	3.72	e5854448-ec69-4d89-9f46-90d8c6d59418	X	56	106	162	0.345679
		909	1671	3.72	bea8ac7a-b422-4a69-89fa-99103b3480a4	A	57	106	163	0.349693
		910	1671	3.72	58961dee-4e97-4fc8-aba0-8c2bef9c1974	X	57	106	163	0.349693
		911	1671	3.72	ba101983-9f8d-492d-bf9f-90a737342585	X	57	106	163	0.349693
		912	1671	3.72	9a2fb3c0-c213-4779-a518-ccbaa3ceb93e	X	57	106	163	0.349693
		913	1671	3.72	893a0c69-8a39-4693-a5fd-23379c206dfa	A	58	106	164	0.353659
		914	1671	3.72	1f774cc2-e98b-42a4-b653-028a14ed83f7	X	58	106	164	0.353659
		915	1672	3.73	85ab14c1-6f79-4adc-84e6-626bbc1c43d2	X	58	106	164	0.353659
		916	1672	3.73	4db9125e-e12d-4476-9320-973b545fdd9a	X	58	106	164	0.353659
		917	1672	3.73	3edc788b-1c26-4cf2-aa6e-31c95df95f79	X	58	106	164	0.353659
		918	1672	3.73	bf695742-8309-4cca-94a2-494dd70ccbce	X	58	106	164	0.353659
		919	1672	3.73	897e73a5-ecbb-4e09-aa9d-9b5393aa34c5	X	58	106	164	0.353659
		920	1673	3.75	320aca37-b452-4a75-9f3f-dd36ed0c022d	X	58	106	164	0.353659
		921	1673	3.75	0d574796-b586-46b3-9e10-a17c1d5db2d5	T	58	107	165	0.351515
		922	1673	3.75	e48d4072-2316-4d84-815a-f47c7961e619	X	58	107	165	0.351515
		923	1673	3.75	16cc844b-1cac-40a6-ab90-eec5bebaec51	X	58	107	165	0.351515
		924	1673	3.75	77133c30-6db3-4d80-b3b4-4aa486ff53a9	X	58	107	165	0.351515
		925	1673	3.75	891a59c3-cb6f-48dd-bf70-d027d9223991	T	58	108	166	0.349398
		926	1674	3.77	663b40a6-6177-410a-a94f-95ccbd018143	X	58	108	166	0.349398
		927	1674	3.77	4de4ad64-f7fc-4ecd-9ea6-5c765df134e5	X	58	108	166	0.349398
		928	1674	3.77	4b62c453-e169-411e-a8a7-c0322edd26ce	X	58	108	166	0.349398
		929	1674	3.77	80749532-f1e9-43c7-b08c-a4e60925d996	T	58	109	167	0.347305
		930	1675	3.78	5aa96d9a-30ff-412f-86b9-30119ba45410	X	58	109	167	0.347305
		931	1675	3.78	66cd80ef-4baf-442d-a9ac-71c897f0072e	X	58	109	167	0.347305
		932	1675	3.78	58318855-fe9f-4d09-9053-d6876b6ddfa0	X	58	109	167	0.347305
		933	1675	3.78	2bf6e290-eb18-4206-9f8a-37f7f313115b	X	58	109	167	0.347305
		934	1675	3.78	86382149-343c-44ab-b9fe-78e846cbc240	X	58	109	167	0.347305
		935	1675	3.78	b76127e6-23d6-45b0-9465-099575bdefc1	X	58	109	167	0.347305
		936	1676	3.8	d8db044b-d6ba-4946-af49-8d8596a98beb	X	58	109	167	0.347305
		937	1676	3.8	54415406-e309-4e55-bbc4-1dcba3298a3f	X	58	109	167	0.347305
		938	1676	3.8	1b8fb436-79ad-4bd2-93cc-c72f7ebe49ed	X	58	109	167	0.347305
		939	1676	3.8	d2d08376-1144-4d64-af1a-ed7f32dc3ef6	X	58	109	167	0.347305
		940	1676	3.8	0a80a26a-b9e9-4727-a8f9-1f5f45d08a37	X	58	109	167	0.347305
		941	1677	3.82	54096039-2817-46ed-b188-bfcacf481b7b	X	58	109	167	0.347305
		942	1677	3.82	47c619db-8a7c-4e77-b0f5-c9059a9e93d8	X	58	109	167	0.347305
		943	1677	3.82	9589c7ca-f9e9-4daf-8a53-7cf7ba8bd7e3	X	58	109	167	0.347305
		944	1677	3.82	38c0c373-1616-4232-bbe3-4dce148c7158	X	58	109	167	0.347305
		945	1677	3.82	82dd0761-aff7-4e20-981c-4b51d9384c5d	X	58	109	167	0.347305
		946	1677	3.82	24b906eb-73b2-40a4-bbef-39640aeaf572	X	58	109	167	0.347305
		947	1677	3.82	5f657986-3cad-48c7-97fb-46d571999a07	T	58	110	168	0.345238
		948	1678	3.83	73b51b21-c225-433c-9fb9-e81b21eb3d2b	X	58	110	168	0.345238
		949	1678	3.83	3e59c5d4-c774-4c0f-8ea0-d156b50c4614	X	58	110	168	0.345238
		950	1678	3.83	2e3259b9-bb4b-40cd-ab1f-00cd95700cdb	X	58	110	168	0.345238
		951	1678	3.83	01412c8d-c9e2-413e-8986-da98e35ce030	X	58	110	168	0.345238
		952	1678	3.83	2cd45c59-9334-4cd2-b470-e7add19d523b	X	58	110	168	0.345238
		953	1678	3.83	e5b442c2-0c7b-4e0d-ad80-59a31a40578d	X	58	110	168	0.345238
		954	1679	3.85	9b100614-18f7-461a-a06f-f6e29d8b74f4	X	58	110	168	0.345238
		955	1679	3.85	d61c5f7c-a34e-431b-9731-1b68b21249e3	X	58	110	168	0.345238
		956	1679	3.85	382f9ab2-8387-4ddd-9877-0d5eaff41784	X	58	110	168	0.345238
		957	1679	3.85	6f8ff014-b465-454c-85db-41ac7b8628c6	T	58	111	169	0.343195
		958	1679	3.85	2c90cee7-4282-4017-b328-551206e6905b	X	58	111	169	0.343195
		959	1679	3.85	49279834-4b19-4c0e-9e61-2542690ca93c	X	58	111	169	0.343195
		960	1679	3.85	16de7ed6-26ee-4982-87f9-da41634a685c	G	58	111	169	0.343195
		961	1680	3.87	9a6abf58-44f4-4ee8-a606-eef885b58a2d	X	58	111	169	0.343195
		962	1680	3.87	080dd514-2502-41c8-b73f-ff084204e7d1	X	58	111	169	0.343195
		963	1680	3.87	fd2eb05d-85c7-4c11-b184-577c16618e92	X	58	111	169	0.343195
		964	1680	3.87	7fe70135-0297-4dad-bc62-ee20073d3cb0	X	58	111	169	0.343195
		965	1680	3.87	6191b8b3-7385-4c87-b3db-feb3952a3291	X	58	111	169	0.343195
		966	1681	3.88	b706bfaf-1ff5-43c7-a0cd-265b9d1db8b8	X	58	111	169	0.343195
		967	1681	3.88	7eaa3455-7fb1-47ad-b660-a6e6ccdb83ed	T	58	112	170	0.341176
		968	1681	3.88	1965e93f-0819-4e21-8f72-7086c9b89eff	X	58	112	170	0.341176
		969	1681	3.88	611274ba-d908-47be-885b-ee7bffd15084	A	59	112	171	0.345029
		970	1681	3.88	48dafddb-843a-495c-b369-05e2bc62b5e3	X	59	112	171	0.345029
		971	1681	3.88	0ee535c2-4a3f-4a37-8972-a5521e85801d	X	59	112	171	0.345029
		972	1681	3.88	4140a0a1-5ae7-496f-a0b8-d79eb1731362	X	59	112	171	0.345029
		973	1682	3.9	765e3a68-f03f-4e34-b747-eb017396cac6	X	59	112	171	0.345029
		974	1682	3.9	1d9bc5e7-1793-4446-9c5e-69f132b0f7e1	X	59	112	171	0.345029
		975	1682	3.9	f6e3bea7-dbf3-4c4e-b06a-e2b932c8728f	X	59	112	171	0.345029
		976	1682	3.9	4435dceb-31c3-4895-adcb-fb2b9ad40455	X	59	112	171	0.345029
		977	1682	3.9	a9c1a72c-053d-416e-a0a1-5a4f3ceb3430	X	59	112	171	0.345029
		978	1682	3.9	0f36ef10-9917-4d1b-8bb5-f919beb6a1ac	X	59	112	171	0.345029
		979	1682	3.9	44f63a39-a934-4f7a-b9ee-c2c4c3258922	X	59	112	171	0.345029
		980	1683	3.92	4bcb7b5a-5ebd-4858-a05e-5db1d60acfea	X	59	112	171	0.345029
		981	1683	3.92	a4589bb3-d021-4f29-b2f7-f4242c4e8810	X	59	112	171	0.345029
		982	1683	3.92	f6dd7a30-73f6-4523-93df-d8882f14f148	T	59	113	172	0.343023
		983	1683	3.92	303725d2-63d2-4d9e-9994-b1d66f71c56a	X	59	113	172	0.343023
		984	1683	3.92	35a4e7fc-1625-4e3a-9aa1-f8cfc0ab0cc1	X	59	113	172	0.343023
		985	1684	3.93	2635ddf2-7887-4d10-9d8a-ede5430ab227	del	59	113	172	0.343023
		986	1684	3.93	9a7c2bb9-3168-4b36-b7a0-9616f084016d	X	59	113	172	0.343023
		987	1684	3.93	394ec07f-b753-4b4b-82e8-26ad7941f3d0	T	59	114	173	0.34104
		988	1684	3.93	8c538d43-4b2b-4ffe-9871-9c650c2bda1a	X	59	114	173	0.34104
		989	1684	3.93	fa7121c6-5a51-4bc1-ac4a-6237ed263178	X	59	114	173	0.34104
		990	1684	3.93	7267697e-8b0c-4e0b-bbc5-22da5b9d0560	X	59	114	173	0.34104
		991	1685	3.95	116d5cf4-7689-4508-b558-d943c3c2cb9d	X	59	114	173	0.34104
		992	1685	3.95	c2f5318c-0d43-44b7-96b7-bff133259f27	T	59	115	174	0.33908
		993	1685	3.95	4e9fcabd-bd2b-4686-a807-09e0c430c15b	X	59	115	174	0.33908
		994	1685	3.95	419ffdcd-89cc-4939-8b85-092f309f499c	X	59	115	174	0.33908
		995	1685	3.95	2f31ae32-08e3-4a24-9edf-f1769a38095c	A	60	115	175	0.342857
		996	1686	3.97	81c34a20-2c22-4186-ba45-b5be4a5c7fec	X	60	115	175	0.342857
		997	1686	3.97	0c50d1a1-d771-40c1-856f-d6df8d449f16	X	60	115	175	0.342857
		998	1686	3.97	a01a9c8b-74cf-4ca1-94dd-99d86fb19e21	X	60	115	175	0.342857
		999	1686	3.97	1b4e363b-ea1a-477f-992b-f28ba6a19bd4	del	60	115	175	0.342857
		1000	1686	3.97	c23b6228-1b44-4667-a964-ca193a9560ea	del	60	115	175	0.342857
		1001	1686	3.97	9af2b5bb-b632-4a2a-81ba-ee072f5691d7	X	60	115	175	0.342857
		1002	1686	3.97	c1c64134-eeb5-4fdc-a712-dbbd9680870a	X	60	115	175	0.342857
		1003	1686	3.97	c26374a8-1471-4d30-89f9-1293417c9450	X	60	115	175	0.342857
		1004	1686	3.97	4268424b-bd66-4b3e-9706-88190eb5ad1c	A	61	115	176	0.346591
		1005	1687	3.98	24e29305-6858-49d6-a2b5-54006abe604f	X	61	115	176	0.346591
		1006	1687	3.98	eae2f61b-2681-4b52-990f-b4cd0a5f39f8	T	61	116	177	0.344633
		1007	1687	3.98	a499b46e-6168-442c-b2e4-eea5d6e4d273	X	61	116	177	0.344633
		1008	1687	3.98	ee853005-7831-40f6-8345-efe5e73e98c6	X	61	116	177	0.344633
		1009	1687	3.98	d5b5365a-1f36-469b-950f-ff91123d0b78	X	61	116	177	0.344633
		1010	1687	3.98	4b536291-65f9-45b7-b00c-6181bd83a5f5	X	61	116	177	0.344633
		1011	1687	3.98	9f315bdd-3770-435c-a257-ca71e6e74c97	X	61	116	177	0.344633
		1012	1687	3.98	9c175b55-098e-42ad-8744-968b61447b34	T	61	117	178	0.342697
		1013	1688	4	96d7c48d-41fd-43df-94f7-634ce383d5af	X	61	117	178	0.342697
		1014	1688	4	1a94bc5f-816e-425b-8748-b92260cd4533	X	61	117	178	0.342697
		1015	1688	4	cba7f2b8-0ad8-492a-baf3-0500ef4fc46f	X	61	117	178	0.342697
		1016	1688	4	18606a25-79ed-471d-9e23-97e7b97dcfe4	X	61	117	178	0.342697
		1017	1688	4	35769fec-7ec1-400a-b932-d40bff5aa4f8	X	61	117	178	0.342697
		1018	1689	4.02	feae435a-7134-4a63-9894-d190f19d69fa	A	62	117	179	0.346369
		1019	1689	4.02	1cff7b41-5859-47a0-b90b-21acfa436665	X	62	117	179	0.346369
		1020	1689	4.02	3127a0b5-11a4-4ef3-9236-33c842a30a71	X	62	117	179	0.346369
		1021	1689	4.02	2b6846e3-8c3e-439c-9df7-4e7b083a3737	A	63	117	180	0.35
		1022	1689	4.02	9d9b55f3-cbda-48ca-ba8e-9944d2516460	X	63	117	180	0.35
		1023	1689	4.02	5f4c9071-7d50-46e9-914b-1ab65d3e31b9	X	63	117	180	0.35
		1024	1689	4.02	ca3de144-ebdc-4c8a-b4df-bb8d985a4968	T	63	118	181	0.348066
		1025	1689	4.02	e316857f-de96-4d7f-9b66-013d88318334	X	63	118	181	0.348066
		1026	1689	4.02	ca0efe1d-3ea1-4fbe-8fac-4da9d0769b95	X	63	118	181	0.348066
		1027	1689	4.02	860ffd09-777a-45c8-990d-1fe8001ca9f6	X	63	118	181	0.348066
		1028	1689	4.02	bf37dfdb-292d-4797-8019-ca20d6514b5e	X	63	118	181	0.348066
		1029	1689	4.02	266fdfb8-8112-4ced-a522-6bd182841fd6	X	63	118	181	0.348066
		1030	1689	4.02	46e72b00-a474-471a-b97c-b2b2c5926ce1	X	63	118	181	0.348066
		1031	1689	4.02	2e85b525-8856-4646-bcb2-a5d61f16b81c	X	63	118	181	0.348066
		1032	1689	4.02	47e7b0ef-c64b-4d96-ba79-b9b616f83efe	X	63	118	181	0.348066
		1033	1689	4.02	2ecb23ca-92b2-4a96-b6e9-7cfd51ad7425	X	63	118	181	0.348066
		1034	1690	4.03	542a770e-fdc0-45c9-b6f4-a4644c78c31d	T	63	119	182	0.346154
		1035	1690	4.03	d72a0c24-b7c6-400a-9adb-6f84086e7f2a	X	63	119	182	0.346154
		1036	1690	4.03	23795a88-1663-421c-ac3f-c411e0c78305	X	63	119	182	0.346154
		1037	1690	4.03	6c2b5117-09f5-457f-b320-0b5fff761c65	X	63	119	182	0.346154
		1038	1691	4.05	113681c9-eb93-4cdd-977c-59c808168f87	X	63	119	182	0.346154
		1039	1691	4.05	c27bc06b-dbb7-45b4-9d6d-5827df1fca28	X	63	119	182	0.346154
		1040	1691	4.05	ab3d5553-ba20-4dd4-9745-e8d1e067c9a7	X	63	119	182	0.346154
		1041	1691	4.05	c592e2d0-a944-4020-b33b-da6d89ed1e0d	X	63	119	182	0.346154
		1042	1691	4.05	398c1932-488a-40d1-9837-a122b81b63c5	X	63	119	182	0.346154
		1043	1692	4.07	c3be4cb1-3cab-4030-9366-bf3827152036	T	63	120	183	0.344262
		1044	1692	4.07	8842e9f2-a014-4e4f-a236-8bceecb7fbf4	X	63	120	183	0.344262
		1045	1692	4.07	38fc24d8-d19c-484b-894d-4b119417a3fe	X	63	120	183	0.344262
		1046	1692	4.07	ee88b8ac-3df3-4a53-8741-8dbd0998de78	X	63	120	183	0.344262
		1047	1692	4.07	92bcf087-8493-4a34-b533-ab8360bbf723	X	63	120	183	0.344262
		1048	1692	4.07	3a179184-a370-4a3d-8315-b67f126c9eb0	X	63	120	183	0.344262
		1049	1692	4.07	17110b1b-d34f-4a8f-8a66-3a5520886e5d	A	64	120	184	0.347826
		1050	1692	4.07	2c4d99b9-0dd9-4c2e-bebf-1772d816d59f	X	64	120	184	0.347826
		1051	1692	4.07	b0c68623-0ea3-49dd-85a4-6b350c94fce4	X	64	120	184	0.347826
		1052	1692	4.07	b21ef091-2c88-46e5-8b1b-905ad9c4ff1e	X	64	120	184	0.347826
		1053	1693	4.08	416ad7e2-abd8-43cf-b3f3-1db981588966	X	64	120	184	0.347826
		1054	1693	4.08	425b5e6b-5247-4133-a796-318d6811ea49	X	64	120	184	0.347826
		1055	1693	4.08	c97cbe00-7634-4976-b25e-90a792dbfb1f	T	64	121	185	0.345946
		1056	1693	4.08	c8c14918-b16a-464f-870c-c85004147fb4	X	64	121	185	0.345946
		1057	1693	4.08	055e35f0-f0f7-4888-8290-5c43a525cbfa	X	64	121	185	0.345946
		1058	1693	4.08	4b5dbd9c-5201-47a3-9c18-441653ed4701	X	64	121	185	0.345946
		1059	1695	4.12	e85e612f-9e25-4561-9c04-47b0abfece64	X	64	121	185	0.345946
		1060	1695	4.12	e0c8b2bf-45d5-4d16-a20a-509ba56d203a	X	64	121	185	0.345946
		1061	1695	4.12	ac7bc3ad-09ff-4ff2-9958-1b8af1a5df1d	X	64	121	185	0.345946
		1062	1695	4.12	0082d33c-d497-462f-a11e-0b0fbbff9db6	G	64	121	185	0.345946
		1063	1695	4.12	5382445a-0f8c-4aef-80ef-7122fa0aff9f	X	64	121	185	0.345946
		1064	1696	4.13	147ec74c-4c84-44ac-82f1-914eb5985fd0	X	64	121	185	0.345946
		1065	1696	4.13	bcfaac34-970b-40e2-a1f2-f8cb3381f2bd	X	64	121	185	0.345946
		1066	1696	4.13	969047bc-a2fe-48ec-93a1-b0016b10c5d9	X	64	121	185	0.345946
		1067	1696	4.13	f6b87bdd-6eaf-43f4-975c-03d1dbc5da9e	X	64	121	185	0.345946
		1068	1696	4.13	af05710c-903a-4734-a942-c2531ba6001d	X	64	121	185	0.345946
		1069	1696	4.13	6f1bb0ff-c342-42cf-8c76-c335a4094548	X	64	121	185	0.345946
		1070	1697	4.15	b2ccfb5a-82f9-4c7b-81d9-a1b0f704dd94	X	64	121	185	0.345946
		1071	1697	4.15	3b7c34f3-f528-4e9c-8169-f9c26afd8c94	X	64	121	185	0.345946
		1072	1697	4.15	55a4c073-d330-4432-a796-1fdad8a94bdc	X	64	121	185	0.345946
		1073	1698	4.17	5f37fc10-572f-454c-8d77-a88d547a54e7	T	64	122	186	0.344086
		1074	1698	4.17	823f6c26-2ae8-450b-91d5-9678560c2f98	X	64	122	186	0.344086
		1075	1698	4.17	7daa740a-e00a-45b8-8c13-6885cc41f8db	X	64	122	186	0.344086
		1076	1699	4.18	d59fa654-66fa-44d4-b828-dd3d65df9d6a	X	64	122	186	0.344086
		1077	1699	4.18	05268646-25b9-41b9-a3d9-06002bde3700	X	64	122	186	0.344086
		1078	1699	4.18	159f5383-ac7b-4692-9022-e93d3c9c3921	X	64	122	186	0.344086
		1079	1699	4.18	99638b9e-7706-405d-9287-c74914629a17	T	64	123	187	0.342246
		1080	1699	4.18	01d1c5ef-2aee-43ad-b7c7-66a0783c3144	X	64	123	187	0.342246
		1081	1699	4.18	58fff7c8-0224-4790-bd79-fccb04c8c206	X	64	123	187	0.342246
		1082	1699	4.18	893ce0fe-cf04-4618-9b7c-fb2671877c51	X	64	123	187	0.342246
		1083	1700	4.2	7c574e24-4aa0-4bcd-b26f-1c2b9a465bac	X	64	123	187	0.342246
		1084	1700	4.2	93c5767d-6aeb-424b-9f38-5a8a7cc744bb	X	64	123	187	0.342246
		1085	1700	4.2	dbced3ac-f030-45fd-94da-b162ba94d407	X	64	123	187	0.342246
		1086	1700	4.2	827bda5d-c90d-4cb1-9b38-c90391a79898	A	65	123	188	0.345745
		1087	1700	4.2	16842695-9fc4-452e-b9db-fa48e862b3a5	X	65	123	188	0.345745
		1088	1700	4.2	d519aa7d-d4cf-4f97-a0c2-5833e9811e27	X	65	123	188	0.345745
		1089	1700	4.2	7f594940-dcb0-4a5f-a065-487be6d72538	A	66	123	189	0.349206
		1090	1701	4.22	da17bddd-3b0d-4c32-aa33-cc420910dbb5	X	66	123	189	0.349206
		1091	1701	4.22	03f7ad95-a5b7-4b39-b47b-ce8585821512	X	66	123	189	0.349206
		1092	1701	4.22	e202d6e3-1b4b-40e0-8050-2dd6ece54dec	X	66	123	189	0.349206
		1093	1701	4.22	54cca173-6e56-42a1-ad27-ccf7253292c9	X	66	123	189	0.349206
		1094	1701	4.22	a1494fb6-cb03-4f1b-a3b4-5879658e2e8b	X	66	123	189	0.349206
		1095	1701	4.22	2b4ccbbc-f2ab-4dd1-9974-cac0e4584e18	A	67	123	190	0.352632
		1096	1701	4.22	3095d50e-8e43-4807-a3f0-d0ab56a9d629	T	67	124	191	0.350785
		1097	1701	4.22	edd7b66d-0555-4caf-acdf-6e27bf86c714	del	67	124	191	0.350785
		1098	1701	4.22	fbc877f0-386f-439e-80a3-4a40bd1b9e49	X	67	124	191	0.350785
		1099	1702	4.23	11541493-d864-47f3-a677-d3df261e034b	X	67	124	191	0.350785
		1100	1702	4.23	897ce577-03da-4512-9ff7-12df6ff9e0f2	X	67	124	191	0.350785
		1101	1702	4.23	5978a1d8-f72a-4ee6-a806-2dc86b7b550a	A	68	124	192	0.354167
		1102	1702	4.23	fd8a6a73-c337-4cce-9100-a38150d896f4	X	68	124	192	0.354167
		1103	1702	4.23	b37abdf1-f02a-4e28-a966-87e172cbdde1	X	68	124	192	0.354167
		1104	1703	4.25	857661e7-f2b6-4d88-9019-a0b402d51867	X	68	124	192	0.354167
		1105	1703	4.25	2c999e01-598d-4074-82a6-399d48c6c7e9	X	68	124	192	0.354167
		1106	1703	4.25	adb4fc51-6160-45e1-a767-15f38874bacd	X	68	124	192	0.354167
		1107	1703	4.25	0e1f60b4-b12b-41b5-9545-be70078307a7	X	68	124	192	0.354167
		1108	1703	4.25	6be684d9-cd21-49ba-aedb-53e079f16f65	T	68	125	193	0.352332
		1109	1703	4.25	614eb330-52e1-40ca-86b6-102a039d7dca	X	68	125	193	0.352332
		1110	1703	4.25	868f4e54-b620-446c-b170-dda99b6934a8	A	69	125	194	0.35567
		1111	1704	4.27	e338b8cc-facb-4a42-8f23-8e5da244be97	X	69	125	194	0.35567
		1112	1704	4.27	25af9245-e77c-4e4e-bce5-a054c9895d34	X	69	125	194	0.35567
		1113	1704	4.27	4b0dc39c-f9e2-40cd-8388-272560868aee	X	69	125	194	0.35567
		1114	1704	4.27	f450cbc6-8ad5-438d-88c7-dc61df7a4474	T	69	126	195	0.353846
		1115	1704	4.27	c3090e21-e21e-4085-9d93-b5f0d210a74d	X	69	126	195	0.353846
		1116	1705	4.28	43148e26-24e7-4226-a723-60e0bc6e9130	X	69	126	195	0.353846
		1117	1705	4.28	9b47b6d2-c383-4760-9669-f5d7220e027a	T	69	127	196	0.352041
		1118	1705	4.28	7a9dec42-0567-4725-b58a-5f2b326be17b	X	69	127	196	0.352041
		1119	1705	4.28	93c4f393-82fa-480a-b5eb-11508d1a78d9	del	69	127	196	0.352041
		1120	1705	4.28	68d05205-2c37-4057-817b-4eb13bda8547	T	69	128	197	0.350254
		1121	1705	4.28	e5abd938-d208-4150-990b-21be72de331f	X	69	128	197	0.350254
		1122	1705	4.28	db3bb033-4631-4350-9e42-a19840336fa7	X	69	128	197	0.350254
		1123	1706	4.3	3fc46f5a-febd-4767-ba1f-fa2e74dde01a	X	69	128	197	0.350254
		1124	1706	4.3	2df21ef7-61d8-4ca0-a0d0-b933b87bc581	A	70	128	198	0.353535
		1125	1706	4.3	c0980ea9-5595-406e-811b-f5a3e5fd61f2	X	70	128	198	0.353535
		1126	1706	4.3	3e454231-aaa8-40c1-9c6c-9d757c4e45d7	X	70	128	198	0.353535
		1127	1706	4.3	0fa1ead8-af13-478e-8cb5-4b66d67c2565	X	70	128	198	0.353535
		1128	1706	4.3	5c95d0ac-10d3-401d-a075-41d3a9b46f7f	X	70	128	198	0.353535
		1129	1706	4.3	742dea28-abe6-4044-ad24-99b98a404620	X	70	128	198	0.353535
		1130	1706	4.3	20a20978-82f2-43c4-81a5-2b75b842a4bb	A	71	128	199	0.356784
		1131	1706	4.3	77accf64-56ab-4448-b915-16a1fca5601b	T	71	129	200	0.355
		1132	1707	4.32	f1608d16-64fb-4df8-8392-b7cf25b945c9	A	72	129	201	0.358209
		1133	1707	4.32	eafa5eae-1269-4d16-8ddc-3b9eb8c9ad9d	T	72	130	202	0.356436
		1134	1707	4.32	d55b5245-ba46-403f-a8f4-fb4091652ccc	X	72	130	202	0.356436
		1135	1707	4.32	ceae798a-c14c-4352-adab-ab8cc06cbbfb	T	72	131	203	0.35468
		1136	1708	4.33	b293455e-51f8-4e38-9a03-f1adc72d1e73	X	72	131	203	0.35468
		1137	1708	4.33	822f305a-84d1-4993-a56b-7348a3a63ebc	X	72	131	203	0.35468
		1138	1708	4.33	7979c594-c624-4cc3-bf9b-51c0f5289859	X	72	131	203	0.35468
		1139	1709	4.35	406a7bfa-2fff-4493-9752-d61c56b2adfe	T	72	132	204	0.352941
		1140	1709	4.35	57ac099d-95de-4625-99e0-93db98fca51e	X	72	132	204	0.352941
		1141	1709	4.35	715add45-7e66-4c5c-963c-c734d678c567	X	72	132	204	0.352941
		1142	1709	4.35	c5c09876-59c7-4670-bddf-13a75f376251	X	72	132	204	0.352941
		1143	1709	4.35	525a655b-44a0-48af-bc33-d2dab44607ed	A	73	132	205	0.356098
		1144	1709	4.35	e1710ba6-97c5-485f-9a34-b7f64b62ec2e	X	73	132	205	0.356098
		1145	1709	4.35	7cbb35ef-e4a5-45a3-a4c9-a6601f39022d	X	73	132	205	0.356098
		1146	1710	4.37	e5b83122-ac23-44d6-9968-5b5c15525e6c	X	73	132	205	0.356098
		1147	1710	4.37	1a1e5bf4-392c-49f9-825a-ba459320deb4	X	73	132	205	0.356098
		1148	1710	4.37	d5dba045-9e15-41d1-bb1e-d28c8e2d59c5	A	74	132	206	0.359223
		1149	1710	4.37	2ca7290c-d195-4217-aa8f-ee154f29b18f	X	74	132	206	0.359223
		1150	1710	4.37	884bba51-dd6e-4662-9f8c-8d28aacd28b4	X	74	132	206	0.359223
		1151	1710	4.37	3dfe3b9e-334a-4316-993d-21dae7c318e4	T	74	133	207	0.357488
		1152	1710	4.37	73e35621-3eaf-4a69-8b29-3a70b23ca45a	X	74	133	207	0.357488
		1153	1710	4.37	a167b1fb-0973-4834-9f0d-3fe9ffa1d8ca	X	74	133	207	0.357488
		1154	1710	4.37	b7a46f08-cf29-4386-965a-55539b353a93	X	74	133	207	0.357488
		1155	1710	4.37	bd0697fa-12dd-411f-893f-2abae78a08ff	X	74	133	207	0.357488
		1156	1711	4.38	85b45d30-eedd-47ae-9d87-cd020094d2f4	X	74	133	207	0.357488
		1157	1711	4.38	b42e021c-947c-4b38-af91-415aab4a7d92	X	74	133	207	0.357488
		1158	1711	4.38	cdca667a-8214-4f08-8879-fc8ba336a895	X	74	133	207	0.357488
		1159	1711	4.38	52a76160-3ac7-461a-91f4-c93c86fa9ba6	X	74	133	207	0.357488
		1160	1711	4.38	6b949b43-d3ea-4ea7-91b0-96906d48994c	T	74	134	208	0.355769
		1161	1711	4.38	5d5889bd-4bbd-4738-8031-4844aa85b647	X	74	134	208	0.355769
		1162	1711	4.38	e8bc47c7-7126-4e87-bb00-2680c974e454	T	74	135	209	0.354067
		1163	1712	4.4	e2ffa0fe-1370-473f-bea8-9ab373cbb05a	T	74	136	210	0.352381
		1164	1712	4.4	9452bdb6-be8e-4d4b-b133-b204a25072c8	X	74	136	210	0.352381
		1165	1712	4.4	508337d5-5599-4945-b906-799ac1d8ddd0	X	74	136	210	0.352381
		1166	1712	4.4	9ea619ee-5c11-485f-86de-6091456ccf4b	del	74	136	210	0.352381
		1167	1712	4.4	c3991c4e-fbb8-4779-a2cc-64ff9015241e	X	74	136	210	0.352381
		1168	1712	4.4	06eb9b47-19ca-4c69-abc8-91827393aa38	X	74	136	210	0.352381
		1169	1712	4.4	ce4a8f02-a4ce-40ac-9fc5-cf973edf8f6e	A	75	136	211	0.35545
		1170	1712	4.4	5144a1fe-bca4-4c04-91f3-c1c12d021ff4	X	75	136	211	0.35545
		1171	1713	4.42	43b930a0-b32a-4e4d-85ef-46245a1f05ab	X	75	136	211	0.35545
		1172	1713	4.42	3124db20-8b33-4d77-90f4-a386bccd5c14	T	75	137	212	0.353774
		1173	1713	4.42	77ab1443-0bc4-43c9-8371-d8e8b1cba0e1	X	75	137	212	0.353774
		1174	1713	4.42	4a309e7a-7886-4a08-b3af-d10d943e149d	X	75	137	212	0.353774
		1175	1713	4.42	a1798ed6-38b9-40a6-aa98-00d43749ab0d	X	75	137	212	0.353774
		1176	1713	4.42	e3522d20-a611-4d0c-bdd6-9a89790644dc	A	76	137	213	0.356808
		1177	1713	4.42	2ee8ebd1-443c-4c16-8651-f536b74fe6bc	X	76	137	213	0.356808
		1178	1713	4.42	7215c5ec-8300-4446-8f6c-d3c2a2ec234e	X	76	137	213	0.356808
		1179	1713	4.42	7af3fdda-ffcd-43af-a526-48de98f5dd8f	X	76	137	213	0.356808
		1180	1714	4.43	914eff92-1343-41de-be42-6db8fcbf9e1f	X	76	137	213	0.356808
		1181	1714	4.43	b1fd4ae5-827e-4c9f-a7d3-b460cd988cb9	X	76	137	213	0.356808
		1182	1714	4.43	b5cf96bf-ebf5-4d2e-821b-5e8e754fe4cd	T	76	138	214	0.35514
		1183	1714	4.43	05c2b28c-ba6b-4eab-a851-db94be956cec	X	76	138	214	0.35514
		1184	1714	4.43	873cc07f-06ae-438f-a075-e6a4fab35fae	X	76	138	214	0.35514
		1185	1715	4.45	2bbf4710-420f-4f3c-88ca-557d404abccb	X	76	138	214	0.35514
		1186	1715	4.45	7caa6408-b392-42d3-917f-dc6400b1889e	X	76	138	214	0.35514
		1187	1715	4.45	22aaf70b-714c-4272-95c5-a75e35992ce1	X	76	138	214	0.35514
		1188	1715	4.45	01a3459d-a790-452e-a46e-e3f3b69f5704	X	76	138	214	0.35514
		1189	1715	4.45	594456c1-3d7d-4f45-80f2-03eae2258dd7	G	76	138	214	0.35514
		1190	1716	4.47	096ce6ab-d262-4381-a30a-a5461b57fb28	X	76	138	214	0.35514
		1191	1716	4.47	2cdd9e1a-b470-4546-b2f9-fefc835af033	A	77	138	215	0.35814
		1192	1716	4.47	f097ca62-cbc0-41f8-9089-58043ca0b578	X	77	138	215	0.35814
		1193	1716	4.47	d02c2e15-1789-4140-924f-ec5b3aa12a07	X	77	138	215	0.35814
		1194	1717	4.48	b5fdd3bb-2110-4f42-a8e3-a52bb926e3e7	X	77	138	215	0.35814
		1195	1717	4.48	2df0b2f4-883d-4328-bb8e-e57b92eb00e9	X	77	138	215	0.35814
		1196	1717	4.48	d4605a80-cee2-400a-ad7e-3dd6073b7f8d	X	77	138	215	0.35814
		1197	1717	4.48	c428c91a-27ce-4207-8132-4adc8bb0bd96	X	77	138	215	0.35814
		1198	1717	4.48	1092f5a2-86d2-4f45-aa75-d3a267b940d5	X	77	138	215	0.35814
		1199	1717	4.48	59545618-e449-4022-89eb-728dc40bf06c	X	77	138	215	0.35814
		1200	1717	4.48	7b92195d-cfb1-4886-bb34-ee79919f3492	X	77	138	215	0.35814
		1201	1718	4.5	ece15bd5-ff3e-4557-abeb-7cb61e91ae35	X	77	138	215	0.35814
		1202	1718	4.5	ceb1615b-9e06-42cf-8b43-81df53f02ab9	X	77	138	215	0.35814
		1203	1718	4.5	d84ac81d-7825-44ed-8e92-86dbf818b5e5	X	77	138	215	0.35814
		1204	1718	4.5	7d73e819-ea74-4ee7-acf1-cdd8f182bff1	X	77	138	215	0.35814
		1205	1719	4.52	9670d773-8885-48a8-b3eb-7e96ee911b91	A	78	138	216	0.361111
		1206	1719	4.52	68a6b449-4721-4d45-8d3b-82de9714983d	X	78	138	216	0.361111
		1207	1719	4.52	858b093d-131e-427c-82b8-c88633a91f6c	X	78	138	216	0.361111
		1208	1719	4.52	6f3a2f09-46f2-4ce0-84fe-2395ceba6c0d	A	79	138	217	0.364055
		1209	1719	4.52	51f8c53b-73b5-4968-9e7c-207a2be1a5d4	X	79	138	217	0.364055
		1210	1719	4.52	abb4fe61-5abf-4b88-ac0f-dd7cd2bdb080	X	79	138	217	0.364055
		1211	1720	4.53	6f1dcafa-8061-445b-a404-bb90bc44fbea	X	79	138	217	0.364055
		1212	1720	4.53	74936bb0-9117-4832-bace-08c4634375ef	A	80	138	218	0.366972
		1213	1720	4.53	9545e617-7bd3-43a5-a62f-013c72bd6bbb	A	81	138	219	0.369863
		1214	1720	4.53	b07922fe-a820-4a95-a695-a58c394159da	X	81	138	219	0.369863
		1215	1720	4.53	6c5ef1f6-f7a4-4692-82b2-565b55aaf37d	X	81	138	219	0.369863
		1216	1720	4.53	8ec542f9-4e34-42bb-a2af-76001720ce8b	A	82	138	220	0.372727
		1217	1721	4.55	04baa5d1-32d9-4c18-95d5-f9b5f4a94c4e	X	82	138	220	0.372727
		1218	1721	4.55	3df0254d-0ea0-4618-b163-7fc96fe0eca0	X	82	138	220	0.372727
		1219	1721	4.55	48346ee8-6dc2-44c0-b113-e3b514b4aaba	X	82	138	220	0.372727
		1220	1721	4.55	29aa3df3-8f85-4fa6-a450-b452f8768d2b	X	82	138	220	0.372727
		1221	1721	4.55	3ea2854e-bfad-4fcd-8e9b-02e976536ac1	X	82	138	220	0.372727
		1222	1722	4.57	539dfe30-e131-4cf5-acfc-4a99b76b1b01	X	82	138	220	0.372727
		1223	1722	4.57	c9baed1f-b1ba-40b7-a9bb-e8cbdd6b9b5e	A	83	138	221	0.375566
		1224	1722	4.57	01eb3b39-b9bf-44de-b80d-9b4401ca39dd	X	83	138	221	0.375566
		1225	1722	4.57	1deef6ba-8361-48ee-8b2f-992860a95b01	X	83	138	221	0.375566
		1226	1722	4.57	d66c36ac-36bf-4f10-b2e7-11d24ac08405	X	83	138	221	0.375566
		1227	1722	4.57	986b3a50-80fe-4294-80b8-08b8c024dd84	X	83	138	221	0.375566
		1228	1722	4.57	64359015-0c7c-46ac-92ea-d06a59552d8b	X	83	138	221	0.375566
		1229	1723	4.58	75543cd1-ca39-44aa-bf70-16b7b0ed25bd	X	83	138	221	0.375566
		1230	1723	4.58	d0c7717b-06b6-4655-9983-d47a1921ab10	X	83	138	221	0.375566
		1231	1723	4.58	3eae166d-ea7f-466b-86e0-ddef4ba0c5f9	X	83	138	221	0.375566
		1232	1723	4.58	b8281994-b273-4fe4-8b49-b02c2ed44231	X	83	138	221	0.375566
		1233	1723	4.58	481fa42d-24d7-43cc-b79e-fc80e47af285	X	83	138	221	0.375566
		1234	1723	4.58	72ea2a1c-bc8b-44fa-b43c-441e567f6ea1	X	83	138	221	0.375566
		1235	1723	4.58	713cbd36-a56f-47e8-9ca0-3d7665aceb65	X	83	138	221	0.375566
		1236	1723	4.58	81340d94-d790-4f48-a6d8-1867ea0cc3f0	X	83	138	221	0.375566
		1237	1723	4.58	8e3e6f11-db81-4921-841b-3b49cec8d84c	X	83	138	221	0.375566
		1238	1724	4.6	aea2db1e-ea24-4ba2-add7-31888e26ff50	X	83	138	221	0.375566
		1239	1724	4.6	5db3afca-7ee2-4b08-9320-e6ea49e00195	X	83	138	221	0.375566
		1240	1724	4.6	da4c9c52-9247-4856-8f84-9cccfd404463	X	83	138	221	0.375566
		1241	1724	4.6	d739baaf-5de7-41fc-92f8-42990e2d35b7	X	83	138	221	0.375566
		1242	1724	4.6	d4df7b4d-b014-4a42-b686-0786ea20494b	X	83	138	221	0.375566
		1243	1724	4.6	870bdbac-32b2-469f-8849-043040e6a591	X	83	138	221	0.375566
		1244	1724	4.6	55978158-e943-4499-ac64-eca169e99d27	X	83	138	221	0.375566
		1245	1724	4.6	a42e9a0c-4d60-4cf5-9206-11468540cc3a	X	83	138	221	0.375566
		1246	1724	4.6	9a9c8ffa-1608-4717-832e-4de66588c1a7	X	83	138	221	0.375566
		1247	1724	4.6	46f13707-1be5-449a-a94f-b2086aa67336	X	83	138	221	0.375566
		1248	1724	4.6	2c2c80c8-47f6-4d5a-8382-f756b35ffd4e	X	83	138	221	0.375566
		1249	1725	4.62	5bd1f8cb-df1f-4ba2-9d6a-95583ce65904	X	83	138	221	0.375566
		1250	1725	4.62	365548c2-83f9-4439-ae0a-2dfc9e6301ef	A	84	138	222	0.378378
		1251	1725	4.62	8bae7145-66a9-47d3-a377-ca408d586284	A	85	138	223	0.381166
		1252	1725	4.62	1bf04c1f-e9a6-4cbd-a1d8-0c4540457190	X	85	138	223	0.381166
		1253	1725	4.62	5e898022-22d7-4857-8cf6-1f631f1cc5c1	A	86	138	224	0.383929
		1254	1725	4.62	8da6c087-d399-4572-b079-331b97765925	X	86	138	224	0.383929
		1255	1725	4.62	adb2a9f1-1300-4dbb-843a-d243f6b6bff5	X	86	138	224	0.383929
		1256	1725	4.62	c71cca6b-13d9-4108-8256-79dea965423a	T	86	139	225	0.382222
		1257	1725	4.62	315a3b65-1134-4a40-8cd7-6b36a44faaff	X	86	139	225	0.382222
		1258	1725	4.62	e285f4bc-b5fa-43f9-b622-9703ce691cf0	X	86	139	225	0.382222
		1259	1726	4.63	6182a866-b3e6-46a1-975c-20358390006c	X	86	139	225	0.382222
		1260	1727	4.65	0be1b198-f4b8-444e-827e-13b6ad9ef707	X	86	139	225	0.382222
		1261	1727	4.65	0f4a6cfa-d473-46d7-ad1d-23ed093a010a	X	86	139	225	0.382222
		1262	1727	4.65	bebc7834-6853-41a0-be7c-b8a312f5cb4d	X	86	139	225	0.382222
		1263	1727	4.65	a1529c71-e5a1-483a-adc1-c73d343f40f6	T	86	140	226	0.380531
		1264	1727	4.65	6b704f1b-80e7-4f3b-bd89-35b9f8308200	X	86	140	226	0.380531
		1265	1727	4.65	8d57d490-c4c6-4c95-9a02-17456cb4f12a	A	87	140	227	0.38326
		1266	1727	4.65	939c7bb1-00ab-4973-87ab-0c0160aa44c8	X	87	140	227	0.38326
		1267	1727	4.65	a09c7cba-26af-4263-9fa3-6510f7ff4fb7	X	87	140	227	0.38326
		1268	1727	4.65	1f5cddc7-bb23-40ee-9ae5-ff3e48fedc7f	X	87	140	227	0.38326
		1269	1728	4.67	97a64fbb-db90-4c76-945b-1fac5b9a03dc	X	87	140	227	0.38326
		1270	1728	4.67	877be472-d1e2-493b-bce4-399d3d041549	X	87	140	227	0.38326
		1271	1729	4.68	14274fde-6829-427a-88fd-46323f77ffaa	X	87	140	227	0.38326
		1272	1729	4.68	b485098d-61b6-4462-89f9-439546e7ab47	X	87	140	227	0.38326
		1273	1729	4.68	905e5c49-4817-4f2d-9915-51278578a249	X	87	140	227	0.38326
		1274	1729	4.68	d4e2e862-3645-47a8-8ad8-d705e0c88ebf	X	87	140	227	0.38326
		1275	1729	4.68	e254d0b6-17e1-45da-a1f9-c3fec9e31f9e	A	88	140	228	0.385965
		1276	1729	4.68	b97830ba-52b1-4b7c-92f6-4073bea9486c	X	88	140	228	0.385965
		1277	1729	4.68	e2a98993-cf1c-42de-9b9f-908bea59b0af	X	88	140	228	0.385965
		1278	1730	4.7	00624b44-d0d5-4aec-aaf5-c0e507266799	X	88	140	228	0.385965
		1279	1730	4.7	b8d3ed16-162c-4293-9e0f-c288f59f91bd	X	88	140	228	0.385965
		1280	1730	4.7	86e8e99a-a4ff-44c9-97e1-3300a2fb975b	X	88	140	228	0.385965
		1281	1730	4.7	51b00759-8db5-43e4-800e-a9bd2e4f0c99	X	88	140	228	0.385965
		1282	1731	4.72	c091df2b-786b-4b4c-9a51-3ecac929bd49	X	88	140	228	0.385965
		1283	1731	4.72	e9aa14b5-a06d-455a-8677-ae648dc15270	X	88	140	228	0.385965
		1284	1731	4.72	2f4da057-73eb-43d1-a9aa-57e46d475fb1	X	88	140	228	0.385965
		1285	1731	4.72	a1e6d94b-178c-46b2-b6a9-a8f7305e8ed6	X	88	140	228	0.385965
		1286	1731	4.72	5a7c2e9c-c0e9-45c5-b9b5-0251d1b1a959	X	88	140	228	0.385965
		1287	1731	4.72	cf1cda4d-d1f8-4203-8181-e946a89edad0	X	88	140	228	0.385965
		1288	1731	4.72	ea6659a6-0451-4e63-8d4d-df5eed03b64f	X	88	140	228	0.385965
		1289	1731	4.72	af2243f1-093c-41e3-9ea2-c55d1c886d8f	X	88	140	228	0.385965
		1290	1732	4.73	c90a92bf-cb43-476b-a3a5-15c72d821d70	T	88	141	229	0.384279
		1291	1732	4.73	765d9ec2-8d36-4ccb-b6e0-26f151ed6fa9	X	88	141	229	0.384279
		1292	1732	4.73	0c74f8b2-55a4-4138-80f7-8ebe2b8b802d	X	88	141	229	0.384279
		1293	1732	4.73	2c13cfc7-eb0e-4835-ab4c-8e6a9677affe	X	88	141	229	0.384279
		1294	1732	4.73	62946008-a940-4d22-8a9a-78047ca1b22d	A	89	141	230	0.386957
		1295	1733	4.75	c08722a3-577b-4e85-b468-565d2d8f72be	X	89	141	230	0.386957
		1296	1733	4.75	7d914748-d303-4693-a808-4e1d49c1f3d8	G	89	141	230	0.386957
		1297	1733	4.75	500529db-5064-42ed-a9a2-638cbb910a51	T	89	142	231	0.385281
		1298	1733	4.75	d47210f4-708c-4357-97aa-b05231d4bc03	X	89	142	231	0.385281
		1299	1733	4.75	ccc1eb54-4eb2-42e0-87dd-f8722dbbb6aa	X	89	142	231	0.385281
		1300	1733	4.75	7012b0e6-a6a2-42ac-ab96-45b331bbc1d2	X	89	142	231	0.385281
		1301	1733	4.75	939f086e-ac5b-42b3-b81b-b14db82058ab	X	89	142	231	0.385281
		1302	1734	4.77	37a92faa-05a0-4118-a89c-60ff4a4db7cd	X	89	142	231	0.385281
		1303	1734	4.77	cbef80f8-5ebe-4a85-8b6f-2a6616bdd5a8	X	89	142	231	0.385281
		1304	1734	4.77	50d3ce27-8982-47dc-bf6c-c0d7d3b8e82e	T	89	143	232	0.383621
		1305	1734	4.77	6bd2496f-ae9e-4fac-9ebf-6815e6f416c1	X	89	143	232	0.383621
		1306	1734	4.77	8c462cc6-f433-44c8-8bac-3d1bd3b3f4c5	X	89	143	232	0.383621
		1307	1735	4.78	7cef0575-c994-407d-9cbc-75b54d8d640d	X	89	143	232	0.383621
		1308	1735	4.78	28b5e2fe-487d-4f31-a078-1eba1eb8f844	X	89	143	232	0.383621
		1309	1735	4.78	49d18bc2-1019-43f6-92c7-865d358e79d9	X	89	143	232	0.383621
		1310	1735	4.78	9d69eefb-ac09-4e5d-a902-4b040b3d4fa7	X	89	143	232	0.383621
		1311	1735	4.78	b73c5e2b-1c6e-41f9-a082-9f8336d22700	X	89	143	232	0.383621
		1312	1735	4.78	20fe3792-a961-44ec-93fa-2e11f967bb37	C	89	143	232	0.383621
		1313	1735	4.78	56018e6c-856d-4d97-83cd-0e512f1d913c	X	89	143	232	0.383621
		1314	1735	4.78	d5830368-39e4-4761-8d66-5fa0a04b29b5	X	89	143	232	0.383621
		1315	1736	4.8	b3280719-ea18-4f0b-8ed7-0c888390474a	T	89	144	233	0.381974
		1316	1736	4.8	17a6fa2e-d75d-4456-8deb-dc084d506dba	X	89	144	233	0.381974
		1317	1736	4.8	7cc92079-f191-4f08-89a6-5741fb44d671	A	90	144	234	0.384615
		1318	1736	4.8	6ac654ce-9f50-4096-9901-937972cbeb64	X	90	144	234	0.384615
		1319	1736	4.8	ee856d99-d5d2-4dad-ae08-4b285ea6e152	X	90	144	234	0.384615
		1320	1736	4.8	53830846-131c-414a-876f-32f68fe9f23a	X	90	144	234	0.384615
		1321	1736	4.8	1bcb3039-8763-442d-bba1-82894f769ff4	X	90	144	234	0.384615
		1322	1736	4.8	8d545e00-57e1-4445-a413-3d51f5da4df6	X	90	144	234	0.384615
		1323	1736	4.8	fee9e793-3155-4916-9546-1f0c802fdfbf	X	90	144	234	0.384615
		1324	1736	4.8	5b4eeb29-59ae-447b-940b-d863b9023b4d	X	90	144	234	0.384615
		1325	1736	4.8	e3e00eaf-6260-488d-96db-ba8b7f98f581	X	90	144	234	0.384615
		1326	1737	4.82	fd051a62-3f9e-4741-8e44-a2d6340f1084	X	90	144	234	0.384615
		1327	1737	4.82	e3ffc983-7851-4a84-95ae-af757abb2d6a	X	90	144	234	0.384615
		1328	1737	4.82	8772af39-ebac-4f06-b877-1ee8c7193a4c	T	90	145	235	0.382979
		1329	1737	4.82	f34ae604-ebc4-4f86-8229-e1cc2c7ad862	X	90	145	235	0.382979
		1330	1737	4.82	f9d3aaad-c920-4a32-bb18-bab44976d1d8	X	90	145	235	0.382979
		1331	1737	4.82	c7799ba8-4ef2-438a-8e9c-e23470b60ae0	X	90	145	235	0.382979
		1332	1738	4.83	63af771d-1a6f-46c8-94dd-0ead2ef39886	X	90	145	235	0.382979
		1333	1738	4.83	aa6cca77-5075-4895-ad20-7159ae4ecaa6	X	90	145	235	0.382979
		1334	1738	4.83	444b9d89-4589-4d4f-bca0-e0271f99ac2e	X	90	145	235	0.382979
		1335	1738	4.83	3ec0e4e5-9812-4c8a-bc67-b643a0199536	X	90	145	235	0.382979
		1336	1738	4.83	4856ae94-b27e-4c2e-91c2-4f2dca96f80c	T	90	146	236	0.381356
		1337	1738	4.83	f6166fa7-88e7-4b3a-864c-2f2af81d2e9e	X	90	146	236	0.381356
		1338	1739	4.85	e3ef2b6c-7b5d-4b24-8df3-f3115203f8be	X	90	146	236	0.381356
		1339	1739	4.85	5eeacc6b-edfd-4ca2-8e35-016e6ea8fd84	X	90	146	236	0.381356
		1340	1739	4.85	811d8a19-da2c-4d40-9e49-f99e259169bd	X	90	146	236	0.381356
		1341	1739	4.85	444dcad0-b273-42ad-8b9b-dd4f47442d4f	X	90	146	236	0.381356
		1342	1740	4.87	384b9608-b341-43b6-ba3f-809a6e018c03	X	90	146	236	0.381356
		1343	1740	4.87	b4253368-9f62-415f-ac18-52137f39af5e	A	91	146	237	0.383966
		1344	1740	4.87	5db286a3-2805-4a82-bad5-e9c4fe4ca787	T	91	147	238	0.382353
		1345	1740	4.87	4f7f842c-5fe9-40ce-ba7d-63e6c6551e8d	X	91	147	238	0.382353
		1346	1741	4.88	bd90f2b7-78ae-4d6d-8705-4f31e96778e1	X	91	147	238	0.382353
		1347	1741	4.88	e5b21e73-020a-4d0a-9cad-52988476dd23	X	91	147	238	0.382353
		1348	1741	4.88	69cb0a63-f5ab-44df-b16a-66ba5228ff30	A	92	147	239	0.384937
		1349	1741	4.88	3c3d9bc6-f144-44dc-a01d-16a9382ac161	X	92	147	239	0.384937
		1350	1741	4.88	285db926-3a13-47e5-ab08-e83076a33b4b	X	92	147	239	0.384937
		1351	1741	4.88	865ad9fd-b9da-4175-b905-2b29bd58f25a	X	92	147	239	0.384937
		1352	1741	4.88	7d535900-91ee-4483-ae10-cb37c093e5b5	X	92	147	239	0.384937
		1353	1742	4.9	661f15ea-0b4b-4d30-9c34-a1dbcef5a811	X	92	147	239	0.384937
		1354	1742	4.9	75ab3695-6f79-4bd0-b33e-d1b64ace1894	X	92	147	239	0.384937
		1355	1742	4.9	412b8bcf-c9bd-47c3-a2ef-857d6eef4954	T	92	148	240	0.383333
		1356	1742	4.9	6dc0c6e3-32bd-4fa3-89f6-cf433742f79a	X	92	148	240	0.383333
		1357	1742	4.9	45c250cd-03db-4168-989b-a630c53afa45	X	92	148	240	0.383333
		1358	1743	4.92	409c8c4a-f5be-482e-a6a4-5629fbd51887	X	92	148	240	0.383333
		1359	1743	4.92	2f9f9f71-68ed-47e4-9220-edd4c36031cb	X	92	148	240	0.383333
		1360	1743	4.92	5109120b-d278-4f40-8d78-c1131b83ae70	X	92	148	240	0.383333
		1361	1743	4.92	68111782-27db-4d05-9a8d-cbb9014a8c59	X	92	148	240	0.383333
		1362	1743	4.92	26f833d2-5d8e-453d-ad98-8639701d5848	X	92	148	240	0.383333
		1363	1744	4.93	ff80cd13-a7b2-46f0-b103-c067086cf5d1	X	92	148	240	0.383333
		1364	1744	4.93	4c90b4e2-ddaa-4709-b09d-1b81264e4d71	X	92	148	240	0.383333
		1365	1744	4.93	9ccd63d9-3767-4a22-9575-d21b721cb391	X	92	148	240	0.383333
		1366	1744	4.93	2b698295-9e73-4ca3-b972-e66f33633fa9	A	93	148	241	0.385892
		1367	1744	4.93	b6145946-c13c-44f3-8204-c3a25fd38dc5	X	93	148	241	0.385892
		1368	1744	4.93	3ce8ea21-1e02-4f03-aee7-2cbb8316498d	X	93	148	241	0.385892
		1369	1744	4.93	0e937a66-818b-4e9c-a8a6-61c765430920	X	93	148	241	0.385892
		1370	1744	4.93	bd35df09-6026-4978-9639-2b1cd146dbf6	X	93	148	241	0.385892
		1371	1745	4.95	9204e7e8-ed78-4608-82f4-23f47ee24589	X	93	148	241	0.385892
		1372	1745	4.95	5fb76243-cbda-4b2f-b4dd-2961f4e2d645	X	93	148	241	0.385892
		1373	1745	4.95	e0a5904b-78b7-4e7e-8871-7d99ab1446d0	T	93	149	242	0.384298
		1374	1745	4.95	39f8f702-bd6b-4383-bd99-e014447de11c	X	93	149	242	0.384298
		1375	1745	4.95	94c563b4-b8a4-4635-a6cb-71e10fb00d47	X	93	149	242	0.384298
		1376	1745	4.95	55166f8d-53c6-4e75-8139-3b416b7b9290	X	93	149	242	0.384298
		1377	1745	4.95	eb943fb5-8528-4599-86ba-b7b2bbb75e11	X	93	149	242	0.384298
		1378	1746	4.97	c9ac04f9-1815-4758-a7f2-541a94c8a258	X	93	149	242	0.384298
		1379	1746	4.97	1d94ce5b-c19d-4bf9-b733-c9009774607b	X	93	149	242	0.384298
		1380	1746	4.97	460e1845-fb13-4abe-90bd-45d0624da78b	X	93	149	242	0.384298
		1381	1746	4.97	e619437c-f277-42b4-b100-3f4576fe0371	X	93	149	242	0.384298
		1382	1746	4.97	ae29506b-5ba0-4909-a8bc-9b3046c454ca	X	93	149	242	0.384298
		1383	1747	4.98	3748803c-8958-4da7-843a-c58650495ac1	X	93	149	242	0.384298
		1384	1747	4.98	19e9253e-b6e4-4434-bd83-337a929f6fd7	X	93	149	242	0.384298
		1385	1747	4.98	5cf8b1dc-c12f-4b7d-a143-557140b8c71c	A	94	149	243	0.386831
		1386	1747	4.98	ded54f88-1f17-4350-94ee-ada7714420c5	X	94	149	243	0.386831
		1387	1747	4.98	828674c7-0a0c-43c1-9805-f8c9d2aff37a	X	94	149	243	0.386831
		1388	1747	4.98	8c637544-bc4e-4b8c-8578-f39c10acf8e6	X	94	149	243	0.386831
		1389	1747	4.98	867a5f47-6e8f-4910-bfbd-ae52edaf0cd7	T	94	150	244	0.385246
		1390	1747	4.98	d56086de-5b58-4370-9f21-b2d20d58a822	T	94	151	245	0.383673
		1391	1747	4.98	00cfb516-8230-4e30-abc6-8f2b0a49cfaa	X	94	151	245	0.383673
		1392	1747	4.98	2ce96219-76f8-4c6e-9a35-59bddf4eb7cd	X	94	151	245	0.383673
		1393	1747	4.98	621dcb63-8b1a-4b4a-a107-c7a728f992f5	X	94	151	245	0.383673
		1394	1748	5	a78a3958-acff-4e12-8ecc-6d1173cb476a	X	94	151	245	0.383673
		1395	1748	5	68c221d2-180a-4d54-b337-bcb158db6e49	X	94	151	245	0.383673
		1396	1748	5	7801dd91-4c71-407d-a26d-dee5f9a39b7b	T	94	152	246	0.382114
		1397	1748	5	cf46d9ec-1575-4471-b5d6-d5f8686a917f	X	94	152	246	0.382114
		1398	1748	5	58f15556-25b6-47c0-aaaa-32064b861826	X	94	152	246	0.382114
		1399	1748	5	4ed28115-fcbb-4f4d-bd9b-01171efc3bc4	X	94	152	246	0.382114
		1400	1748	5	2e5d54be-07fe-41fd-ab19-b9981cb3faed	X	94	152	246	0.382114
		1401	1748	5	e2e65709-8640-40db-b30a-dd72c3d39a81	X	94	152	246	0.382114
		1402	1749	5.02	4f8ee4cd-c660-492b-b2d9-ccb581dd5f84	X	94	152	246	0.382114
		1403	1749	5.02	339a0b66-8860-4a72-b248-48d88f9dfcbc	X	94	152	246	0.382114
		1404	1749	5.02	30e35013-997f-4fbe-b76d-3e9c2a0ad72e	X	94	152	246	0.382114
		1405	1749	5.02	468cc2c4-9f54-4e56-a28a-5c7aca492d57	X	94	152	246	0.382114
		1406	1749	5.02	1e02e544-0dff-4fcd-b1dd-db198fdfe878	X	94	152	246	0.382114
		1407	1749	5.02	387154d1-c281-4b03-a87d-fa134af78202	T	94	153	247	0.380567
		1408	1749	5.02	4664b248-d1c3-4927-b3d8-880fa233a24a	X	94	153	247	0.380567
		1409	1750	5.03	26fd232b-4dee-4ba4-95cc-8a7b61b5bfad	A	95	153	248	0.383065
		1410	1750	5.03	8622d718-df2b-4c02-97ae-635190fd17c1	X	95	153	248	0.383065
		1411	1750	5.03	1fe7dcc0-8075-4175-b793-b7abc771b221	X	95	153	248	0.383065
		1412	1751	5.05	0ec2e0c2-8bb9-4380-9990-5edbf2f36a32	T	95	154	249	0.381526		Target Fraction
		1413	1751	5.05	62cfa9e6-4e58-4490-8d87-52b5a76e2de0	A	96	154	250	0.384		0.176929
		1414	1751	5.05	86b7a6a7-0e55-4378-8d53-105f6149fe2d	X	96	154	250	0.384
		1415	1751	5.05	3623fc87-0e36-4893-848c-3f4c7f3a5967	X	96	154	250	0.384
		1416	1751	5.05	e1b803de-7dc8-4a93-a36e-f805e50cd6d0	X	96	154	250	0.384
		1417	1751	5.05	3f3d3a37-b7e3-415f-97be-dbbc9ad3468d	X	96	154	250	0.384
		1418	1752	5.07	95934eef-8875-47f3-b5f2-4529e299e68d	X	96	154	250	0.384
		1419	1752	5.07	c7205aa5-06db-419c-ae1b-c29906fe7b2a	X	96	154	250	0.384
		1420	1752	5.07	63e4ee05-e9d3-4377-a044-28f19a992a78	X	96	154	250	0.384
		1421	1752	5.07	1caad05a-2436-414c-b152-879f4b17be0f	X	96	154	250	0.384
		1422	1752	5.07	326e6f22-b016-41c8-8dc2-d88d3513f580	X	96	154	250	0.384
		1423	1752	5.07	4e94ddc2-d480-4dd3-b198-80387d035b6e	X	96	154	250	0.384
		1424	1753	5.08	8cdc9d62-f19c-4227-847e-d5fb00d7c305	X	96	154	250	0.384
		1425	1753	5.08	09ce0da9-1bb4-45e2-b6a0-57a043bcbaef	X	96	154	250	0.384
		1426	1753	5.08	11dda059-6614-46c2-b009-f0e38fa538c4	X	96	154	250	0.384
		1427	1753	5.08	f120c845-babf-4575-861e-b716925053d0	A	97	154	251	0.386454
		1428	1753	5.08	e6203ed1-8054-455e-8583-33a55aee0f6a	T	97	155	252	0.384921
		1429	1754	5.1	03473b7e-dc3a-4612-b43c-005bb4567c41	X	97	155	252	0.384921
		1430	1754	5.1	2fd873f7-722c-4bcc-a240-b2573e9ea8df	T	97	156	253	0.383399
		1431	1754	5.1	46f3d6d2-8e49-4f3c-8fa0-cb54155f2d6b	X	97	156	253	0.383399
		1432	1754	5.1	59cfc85b-ce26-44ab-a96f-fd03ccc733f2	del	97	156	253	0.383399
		1433	1754	5.1	60e6b167-0fe0-4731-9de4-c39b5ac01a75	X	97	156	253	0.383399
		1434	1754	5.1	22318ee7-4203-4327-8e3d-0a2f167703f1	X	97	156	253	0.383399
		1435	1755	5.12	58b78ba7-210a-4e08-81ab-db939ef2e0f6	X	97	156	253	0.383399
		1436	1755	5.12	095e7790-f244-463b-a157-3953f42772e4	X	97	156	253	0.383399
		1437	1755	5.12	733a9602-0953-4964-a26d-7280d409a13d	X	97	156	253	0.383399
		1438	1755	5.12	db857cee-6606-4412-8b26-561588396454	X	97	156	253	0.383399
		1439	1755	5.12	c5d32241-a286-496c-83a3-019d665465ed	X	97	156	253	0.383399
		1440	1755	5.12	90897582-a065-4899-a5d8-0b47afcef1db	X	97	156	253	0.383399
		1441	1755	5.12	2809f6b4-5bf8-4f29-bd02-277eaafd7d7c	X	97	156	253	0.383399
		1442	1755	5.12	077328f7-90be-4ad8-b46e-7f006549c58d	X	97	156	253	0.383399
		1443	1755	5.12	ac045be3-bdef-46bb-8c7c-9a5078101758	A	98	156	254	0.385827
		1444	1755	5.12	d7485b24-b474-427d-8ff5-dd48cece9860	X	98	156	254	0.385827
		1445	1756	5.13	e1389a42-857e-463a-a9cd-4a38a2998341	X	98	156	254	0.385827
		1446	1756	5.13	6015e553-e3fe-43fe-b963-18bfc3de2d51	X	98	156	254	0.385827
		1447	1756	5.13	2072ef22-13ff-40ad-a495-218b42f440d1	G	98	156	254	0.385827
		1448	1756	5.13	9b89150f-8b18-4caa-819b-122e1f0529ee	X	98	156	254	0.385827
		1449	1756	5.13	fe3084dd-d8d8-4c79-aae4-2e368c2b1a98	X	98	156	254	0.385827
		1450	1756	5.13	2188abf0-ed02-492e-b4c6-dde0524ac375	X	98	156	254	0.385827
		1451	1756	5.13	6f084a48-5247-4f82-8e02-f3fedd450c8a	X	98	156	254	0.385827
		1452	1756	5.13	b15ac97e-4c70-4da5-b45b-aadc57d6912e	T	98	157	255	0.384314
		1453	1756	5.13	bfbe53bc-0afb-46ea-8baa-885d8448a5e9	X	98	157	255	0.384314
		1454	1756	5.13	0bdfa190-e3b8-475c-8d07-490a524ec3ab	X	98	157	255	0.384314
		1455	1756	5.13	643cf464-5a64-490a-afdf-758348c16306	X	98	157	255	0.384314
		1456	1756	5.13	deda3c47-e429-47f8-9f2a-45b7b3483729	X	98	157	255	0.384314
		1457	1756	5.13	d73cbb6e-d8c5-417b-9ac5-2b32636214de	X	98	157	255	0.384314
		1458	1757	5.15	2124e3cc-4ed9-4633-b7ca-785dac8cc6ba	X	98	157	255	0.384314
		1459	1757	5.15	22bba5b9-eb73-41e8-ac88-d99f36e257ec	X	98	157	255	0.384314
		1460	1757	5.15	1eb2404d-697d-43bc-9ee2-ab82e25e98cc	X	98	157	255	0.384314
		1461	1757	5.15	fc71bd7f-2d27-4611-ab5e-aef33f81d852	X	98	157	255	0.384314
		1462	1757	5.15	b376054a-ff42-4351-9695-786c6b8eeb33	X	98	157	255	0.384314
		1463	1757	5.15	57153168-3c0b-499f-9907-d716a73c8f3e	X	98	157	255	0.384314
		1464	1757	5.15	ef13bbd6-b969-4b3d-9eaa-1a7593c8aeac	X	98	157	255	0.384314
		1465	1757	5.15	777c1ec2-7343-4d8b-82a8-9ac732bb5af6	X	98	157	255	0.384314
		1466	1757	5.15	d931b953-885e-4329-a198-40e463433ca2	X	98	157	255	0.384314
		1467	1757	5.15	974142c6-070c-4fb8-b1e4-7e24aca59ea5	X	98	157	255	0.384314
		1468	1757	5.15	b1f7b59d-08a6-4110-97b0-237d43a56e76	del	98	157	255	0.384314
		1469	1758	5.17	b3f0318b-cacb-4b26-b18c-ff86af070fef	G	98	157	255	0.384314
		1470	1758	5.17	430b227e-4264-4fb3-b3ab-c093cd29818d	X	98	157	255	0.384314
		1471	1758	5.17	8ab1f8e2-7641-45d9-97b1-d022dac101ea	X	98	157	255	0.384314
		1472	1758	5.17	ed3d0d06-152b-4013-8ffa-c8e389fcc99c	X	98	157	255	0.384314
		1473	1758	5.17	a80d72f4-b0ac-425e-9147-9a0d1e917e50	X	98	157	255	0.384314
		1474	1758	5.17	bc37cc7b-e14e-44d1-95eb-97aee6bab468	X	98	157	255	0.384314
		1475	1758	5.17	f6ea1fd9-2bf5-490b-8594-e69f52f87ca2	X	98	157	255	0.384314
		1476	1758	5.17	4abb277d-e678-45ab-b3f4-d0bab78cd0c7	X	98	157	255	0.384314
		1477	1759	5.18	6b0c3900-909f-4d61-8971-e3d852a031f6	X	98	157	255	0.384314
		1478	1759	5.18	eef07d1a-e033-4e73-a7fb-c89c3157407f	X	98	157	255	0.384314
		1479	1759	5.18	f7e072ee-d69a-469a-989e-0708afade5af	X	98	157	255	0.384314
		1480	1759	5.18	1b3b8ad9-5410-4129-8e2d-ff3e0490d0f5	X	98	157	255	0.384314
		1481	1759	5.18	70fec9e4-35f5-4fdd-83f9-e6b9dd5c9d83	X	98	157	255	0.384314
		1482	1759	5.18	0fd74bab-5f00-4e92-b84d-c1391fa87aa3	X	98	157	255	0.384314
		1483	1760	5.2	d698b0b7-4017-448d-b056-37f379b3350e	X	98	157	255	0.384314
		1484	1760	5.2	37206b8b-5626-49b0-a1dc-1ca5edafaa83	T	98	158	256	0.382812
		1485	1760	5.2	cb453acf-1d7c-479f-83fb-78b97e67545f	X	98	158	256	0.382812
		1486	1760	5.2	1a63ed81-240f-4475-a092-b2c94739e73d	X	98	158	256	0.382812
		1487	1760	5.2	60a44e9d-3f26-4702-a866-f0ac43343826	X	98	158	256	0.382812
		1488	1760	5.2	97280407-c080-45c8-823f-8fdddcd33d17	X	98	158	256	0.382812
		1489	1761	5.22	e21bebca-50c3-4900-8c92-6e6993e4e7da	X	98	158	256	0.382812
		1490	1761	5.22	c415b79f-f25f-459d-af58-43f94253dc64	X	98	158	256	0.382812
		1491	1761	5.22	3f0e1205-aa16-48a1-b1b3-1937cbe073a2	X	98	158	256	0.382812
		1492	1761	5.22	fcfc62c7-b677-4cfa-a489-ef4b1c8c5364	X	98	158	256	0.382812
		1493	1761	5.22	6bb1f6ae-7a9c-49d7-a670-3a6f066208cf	T	98	159	257	0.381323
		1494	1761	5.22	8898c86a-f1bb-4e95-af8c-ea9afa0326b7	X	98	159	257	0.381323
		1495	1761	5.22	b60aa51b-ae5a-4038-ab90-4b4a3bfcfa3a	X	98	159	257	0.381323
		1496	1762	5.23	1eb08222-65f3-4525-a46c-e55c65d5f2dc	X	98	159	257	0.381323
		1497	1762	5.23	64ca1f33-d0af-4086-a3db-717161fb3535	X	98	159	257	0.381323
		1498	1762	5.23	8fa955fe-dddc-485e-8696-2a96759db896	X	98	159	257	0.381323
		1499	1762	5.23	a35f6f75-3c89-44ef-9103-5c90515a9dcd	X	98	159	257	0.381323
		1500	1762	5.23	0d7d7e91-e062-42f3-98eb-2b6fcdcfb467	X	98	159	257	0.381323
		1501	1762	5.23	d970e262-7844-497a-bd05-7d614ca99cad	T	98	160	258	0.379845
		1502	1762	5.23	8807aeee-36b4-4e55-9162-1fdb5eec0b4d	T	98	161	259	0.378378
		1503	1763	5.25	c74ceb9b-db24-4f41-ac41-33c42ac4bd1f	X	98	161	259	0.378378
		1504	1763	5.25	fa1df2ff-7056-404a-85c0-1302405869b4	X	98	161	259	0.378378
		1505	1763	5.25	d00f5f7c-8cc0-4ef4-a412-bb3756f16568	X	98	161	259	0.378378
		1506	1763	5.25	d08d0908-cc6a-499a-bc7a-d22c07dee886	X	98	161	259	0.378378
		1507	1763	5.25	3c188942-35bf-487b-95eb-d68c5dcb8bbb	X	98	161	259	0.378378
		1508	1763	5.25	2513d963-c8a0-45d6-8c4c-7367626031af	X	98	161	259	0.378378
		1509	1763	5.25	08f282c5-78d2-4f24-a27f-df6c1864e3a7	X	98	161	259	0.378378
		1510	1763	5.25	ddab9217-7539-4d78-b03a-b259017bd36f	X	98	161	259	0.378378
		1511	1763	5.25	a2a65041-16e9-4368-a2fb-637d24cb09cd	A	99	161	260	0.380769
		1512	1764	5.27	06ec57bd-b63b-4e3e-be1e-a7a36b44c732	A	100	161	261	0.383142
		1513	1764	5.27	571cd58f-f8a7-4876-bf69-21778327fffc	X	100	161	261	0.383142
		1514	1764	5.27	5ba3c8f7-c546-47be-90bf-a4e9fca55db0	X	100	161	261	0.383142
		1515	1764	5.27	90802b4a-c514-4369-8321-b4a605076eec	A	101	161	262	0.385496
		1516	1764	5.27	96ab6746-4207-4072-9fec-fa80ef025cbc	X	101	161	262	0.385496
		1517	1764	5.27	0b29e439-1be6-4c42-a844-f129477b993c	X	101	161	262	0.385496
		1518	1765	5.28	2df1f4b1-6a50-4497-9670-af62accd9906	X	101	161	262	0.385496
		1519	1765	5.28	07a113f5-9f48-4b69-a471-c55220a3b9a4	X	101	161	262	0.385496
		1520	1766	5.3	b692af31-0544-4d3c-958a-05c374ecffbc	X	101	161	262	0.385496
		1521	1766	5.3	62d466d7-616b-4c84-84eb-338ba547f496	X	101	161	262	0.385496
		1522	1766	5.3	18d2f1e8-8a75-4002-86e2-caf4241c1721	X	101	161	262	0.385496
		1523	1766	5.3	b184f7df-dc18-4f5e-b0b9-4e903a459f17	X	101	161	262	0.385496
		1524	1766	5.3	9fd4b182-4ee3-4275-a4fe-ea1609569c76	X	101	161	262	0.385496
		1525	1767	5.32	1d11111e-7f43-43da-a6ee-0c38d686bc45	X	101	161	262	0.385496
		1526	1767	5.32	d6fdb34e-538b-43f7-b1e4-5f9719b1b4b6	A	102	161	263	0.387833
		1527	1767	5.32	1a526bd7-0ab1-4964-be8b-c2f196110c86	X	102	161	263	0.387833
		1528	1767	5.32	c1a9711c-612e-41f8-9fca-653e869785e4	T	102	162	264	0.386364
		1529	1767	5.32	c9a40ff3-6b76-4baa-8fe8-5ac17c56487c	X	102	162	264	0.386364
		1530	1767	5.32	dd9d4bf3-4dec-49ae-ae01-7502b2d43178	A	103	162	265	0.388679
		1531	1767	5.32	b298afbd-fa48-4fed-8f3c-314a30dd6663	X	103	162	265	0.388679
		1532	1767	5.32	8e47f5a2-ad53-4539-9683-7779dca144f7	X	103	162	265	0.388679
		1533	1767	5.32	29a82ac6-51ec-4e6b-bb11-ed6de21463bb	X	103	162	265	0.388679
		1534	1767	5.32	0877e437-591b-4ae1-b1de-75c7687ac392	X	103	162	265	0.388679
		1535	1768	5.33	578c2fec-d3e0-4e99-8e8e-805c535eb856	X	103	162	265	0.388679
		1536	1768	5.33	1d99d2ba-db55-48fb-ab14-630fa26d5050	X	103	162	265	0.388679
		1537	1768	5.33	44fb1e4f-3b72-4272-be65-b0744fd10f70	X	103	162	265	0.388679
		1538	1768	5.33	3d3c905e-9487-4275-8987-b96e22b7884f	X	103	162	265	0.388679
		1539	1768	5.33	3b0327c2-8519-4a85-a3ff-597f5f11333d	X	103	162	265	0.388679
		1540	1768	5.33	fbbc86cf-36c2-4c2c-8afa-4a16e802e8d0	X	103	162	265	0.388679
		1541	1768	5.33	6078b599-a556-4783-8183-25b88b8ea978	G	103	162	265	0.388679
		1542	1769	5.35	07f6fc2a-c628-4994-9e68-4a47e4dd4528	A	104	162	266	0.390977
		1543	1769	5.35	6c26a68c-f5a6-4404-b74a-6ad0f9424b89	X	104	162	266	0.390977
		1544	1769	5.35	ec0ac3b8-2f76-4bf4-8078-8e3e3a04fd10	X	104	162	266	0.390977
		1545	1769	5.35	8403afef-a605-4b36-9d63-ddbaae96b87c	X	104	162	266	0.390977
		1546	1769	5.35	f43feb0f-d30d-46ff-aab8-c4166e47c74d	X	104	162	266	0.390977
		1547	1769	5.35	39d4c0f8-5416-4f87-8f4a-97b1c23b8249	X	104	162	266	0.390977
		1548	1769	5.35	2146a4c5-76ba-4dc7-8f98-128358d74dc2	X	104	162	266	0.390977
		1549	1769	5.35	6e7dc2bb-4664-4f8d-97ed-63a5e473c414	T	104	163	267	0.389513
		1550	1769	5.35	2c8426ed-f3a2-43b3-91f8-e1593c0563e9	X	104	163	267	0.389513
		1551	1769	5.35	4f63d734-99a8-4b17-9cf7-8207ed880157	T	104	164	268	0.38806
		1552	1769	5.35	0fde4289-1a11-4a17-bb35-4e8fc7e40b50	X	104	164	268	0.38806
		1553	1769	5.35	fe036fe7-6c37-4836-a1d3-533eb94255e6	X	104	164	268	0.38806
		1554	1770	5.37	740d738e-6cfe-4edb-aa91-dd7567648fe7	X	104	164	268	0.38806
		1555	1770	5.37	77870e0a-38e2-4f5d-8a79-8be2301d8648	X	104	164	268	0.38806
		1556	1770	5.37	31453594-3fef-4ec0-9f12-57f0c229e9f8	X	104	164	268	0.38806
		1557	1770	5.37	812616f9-b3c2-4976-b912-f8de9c9151dc	X	104	164	268	0.38806
		1558	1770	5.37	c06e4cb8-2a18-43c3-95af-8cffaf3fe79b	X	104	164	268	0.38806
		1559	1770	5.37	81435d4a-ed43-4a8e-8168-540c5db26f0a	A	105	164	269	0.390335
		1560	1770	5.37	b9102d47-0a71-4bba-ada0-bcfd6c96af1e	X	105	164	269	0.390335
		1561	1770	5.37	3fd0449b-9863-4113-8409-1f81fc7eb7f0	X	105	164	269	0.390335
		1562	1770	5.37	6a20b754-0f82-486e-823a-1ec65ab3b260	X	105	164	269	0.390335
		1563	1770	5.37	0f354423-5309-45f2-a655-8737ff0f9e51	T	105	165	270	0.388889
		1564	1770	5.37	2baea733-79c1-40e1-8bda-408a5ed147c2	X	105	165	270	0.388889
		1565	1770	5.37	4bc2939e-95be-4e89-9142-e79bff736bb1	X	105	165	270	0.388889
		1566	1771	5.38	d9ddea9a-c4c3-446c-b05a-fdc932826d30	X	105	165	270	0.388889
		1567	1771	5.38	4f970f75-16df-4213-9f69-9f07f9a1c0c7	X	105	165	270	0.388889
		1568	1771	5.38	a2b23aa9-45f6-47c8-a4ed-761a17c9c124	X	105	165	270	0.388889
		1569	1771	5.38	732a8a80-7878-49fd-98fe-9210c9ea108c	X	105	165	270	0.388889
		1570	1772	5.4	23b949d0-eabe-4a13-a8b5-fff0819230d3	T	105	166	271	0.387454
		1571	1772	5.4	d017266d-87f5-4b6d-9140-ee2fefb7cb0f	C	105	166	271	0.387454
		1572	1772	5.4	c034e4e7-9400-4fd7-9d86-6e5758397e8e	T	105	167	272	0.386029
		1573	1772	5.4	40b212e3-88f7-4feb-a12d-757f106342ad	X	105	167	272	0.386029
		1574	1772	5.4	69c8b498-add9-4c15-a9ec-a98023ad26d7	X	105	167	272	0.386029
		1575	1772	5.4	ad0407b6-8aab-4e20-8f71-f2d6b782719f	X	105	167	272	0.386029
		1576	1773	5.42	e2ca4d3e-cd2a-4fe0-ac9b-ea9468999d83	T	105	168	273	0.384615
		1577	1773	5.42	2c7f6376-437d-47fa-b556-ae9c341d0f7a	X	105	168	273	0.384615
		1578	1773	5.42	041b2e5c-5247-47eb-bf4e-19923834092d	G	105	168	273	0.384615
		1579	1773	5.42	8053673b-a782-4505-8e09-ecdbee98dcb8	X	105	168	273	0.384615
		1580	1773	5.42	87a39219-c013-4857-8b33-454912c08aad	A	106	168	274	0.386861
		1581	1773	5.42	29a8835d-9169-49db-94f7-4c9945184416	T	106	169	275	0.385455
		1582	1773	5.42	4dff7d63-b6a9-4908-b39e-b97dcbafe6e0	X	106	169	275	0.385455
		1583	1773	5.42	badc079c-3055-425a-9dc0-21b878f0d4cb	X	106	169	275	0.385455
		1584	1774	5.43	da652f8d-656f-477f-bb30-f261cf037597	X	106	169	275	0.385455
		1585	1774	5.43	d9cf7008-1c86-4a0e-8460-62954e297239	X	106	169	275	0.385455
		1586	1774	5.43	e4b93dec-cfa1-4120-b657-15de55c0f765	X	106	169	275	0.385455
		1587	1774	5.43	dba5c685-babc-4069-b10f-4ea6155d4f16	X	106	169	275	0.385455
		1588	1774	5.43	e984e29f-4fa8-4b0a-a00a-88b41a1962e9	X	106	169	275	0.385455
		1589	1775	5.45	3cf0d48c-b728-450b-8797-cb40092d4dfc	T	106	170	276	0.384058
		1590	1775	5.45	32386539-f7e0-4cf4-909c-7af8dcff1642	X	106	170	276	0.384058
		1591	1775	5.45	d3227d49-7afd-4e9b-90c4-92f8ed7a22f7	X	106	170	276	0.384058
		1592	1776	5.47	0b6cb293-346c-4e41-9d92-c9f87cbb184a	X	106	170	276	0.384058
		1593	1776	5.47	05926179-66f6-4013-9129-303c97c34e23	X	106	170	276	0.384058
		1594	1776	5.47	d8eaa0ea-ddd9-46da-9066-c6de62151233	X	106	170	276	0.384058
		1595	1776	5.47	42732d17-101a-4caf-9954-94e8f73618b1	del	106	170	276	0.384058
		1596	1776	5.47	873d0d2f-d1e9-416b-be9a-f866dc435b0f	T	106	171	277	0.382671
		1597	1776	5.47	109069d6-7410-4907-a4ad-ace74324e320	X	106	171	277	0.382671
		1598	1776	5.47	2fa86e2f-d0aa-447d-897b-bcdb356559f7	X	106	171	277	0.382671
		1599	1776	5.47	3e6af236-d8c5-48e0-894e-4a9035e515a0	X	106	171	277	0.382671
		1600	1777	5.48	c2753a4a-9770-4fdf-9780-8c5341abc93c	del	106	171	277	0.382671
		1601	1777	5.48	2ca93bb9-754c-42a0-8a48-24dd7ba77c9f	X	106	171	277	0.382671
		1602	1777	5.48	6932f8bd-d1f3-441a-936b-d83c28e95a94	X	106	171	277	0.382671
		1603	1777	5.48	c26d9289-eeb1-4792-ae51-85236c2529f4	X	106	171	277	0.382671
		1604	1777	5.48	57999139-63a4-4fe6-84f8-05dbd3b470ae	X	106	171	277	0.382671
		1605	1777	5.48	3bfe9e38-ad3d-4789-954c-a080d7f0f7ec	X	106	171	277	0.382671
		1606	1778	5.5	daf40f4e-4456-4cfd-a2f7-a06ca2cce8e5	X	106	171	277	0.382671
		1607	1778	5.5	19d9fcf3-f6e6-4fe7-9138-0d382687f30c	X	106	171	277	0.382671
		1608	1778	5.5	bcfd79ee-8cd3-4687-8da6-128672f81892	X	106	171	277	0.382671
		1609	1778	5.5	ca71cb36-dbce-4302-9914-7d3cbcc450ea	X	106	171	277	0.382671
		1610	1778	5.5	839724cf-a6a5-4cba-8251-16384fe9061a	X	106	171	277	0.382671
		1611	1778	5.5	ab1a2c87-2bda-4fa8-b8d4-86ad5af4b77d	A	107	171	278	0.384892
		1612	1778	5.5	d3e1ed40-991b-4359-ac44-cfe4e35bb847	X	107	171	278	0.384892
		1613	1778	5.5	ef269d43-15c9-47ae-b1a1-4dffaf0ac43f	X	107	171	278	0.384892
		1614	1779	5.52	a7edafb9-4647-41fe-a09b-0408ac36b754	X	107	171	278	0.384892
		1615	1779	5.52	13dbee48-a1ba-4fea-949b-ccf5bbfa1e4e	X	107	171	278	0.384892
		1616	1779	5.52	4fe124ad-c393-4585-9459-6a3c67fccd59	X	107	171	278	0.384892
		1617	1779	5.52	81bf073f-bda1-4bf9-ad83-886e7d12dc81	X	107	171	278	0.384892
		1618	1779	5.52	374e6a47-1c97-4972-8ce1-fced1f230d3e	A	108	171	279	0.387097
		1619	1779	5.52	98d1b15d-aa65-453a-bb84-c1718129f2ed	X	108	171	279	0.387097
		1620	1779	5.52	427599cc-32c7-49f9-857c-7e5e193bd935	X	108	171	279	0.387097
		1621	1779	5.52	30a91adb-7bc0-4bc2-bbab-07fe9bd86c34	X	108	171	279	0.387097
		1622	1779	5.52	c9c9f0f2-2ccf-471f-a13b-b3b95bd5f018	T	108	172	280	0.385714
		1623	1779	5.52	d4c61617-ad97-430d-af2a-92943560259e	X	108	172	280	0.385714
		1624	1779	5.52	178dc614-2b8d-4255-a29e-839c93a3deec	X	108	172	280	0.385714
		1625	1780	5.53	59635cb8-69b6-4a4f-8a96-f5c3b57d7e39	X	108	172	280	0.385714
		1626	1780	5.53	1da7234c-c810-47af-b82f-aca33f97a53a	X	108	172	280	0.385714
		1627	1780	5.53	a405bb3b-cf40-4b72-a6c7-ec7f9b3ba4a7	T	108	173	281	0.384342
		1628	1780	5.53	4e77a34e-6048-42b9-8919-8ac75354c665	X	108	173	281	0.384342
		1629	1780	5.53	70251891-7b54-4249-b9da-7a9ca323a6f6	T	108	174	282	0.382979
		1630	1780	5.53	d7367e85-eadf-4e7f-b7b1-ec34308e592e	X	108	174	282	0.382979
		1631	1780	5.53	c003393c-a275-4e1e-8e4a-f0e2e47345d7	X	108	174	282	0.382979
		1632	1780	5.53	d3cec970-bc9d-4801-b9f1-445f4e9a4d5b	A	109	174	283	0.385159
		1633	1780	5.53	4b183717-fe27-4523-8a3d-bf2da209f073	X	109	174	283	0.385159
		1634	1780	5.53	57895aa9-567f-4767-a101-a73ec73c9616	A	110	174	284	0.387324
		1635	1780	5.53	a3d34d4a-d573-433e-bf36-1d84ee2ce966	X	110	174	284	0.387324
		1636	1780	5.53	43a1be9a-3539-48c8-9edd-a5e6192ecc3b	X	110	174	284	0.387324
		1637	1781	5.55	4eb892ca-5277-4d0f-876c-15b59a3fb9ae	T	110	175	285	0.385965
		1638	1781	5.55	7ad160b8-8570-4959-8fe4-c721ea440191	T	110	176	286	0.384615
		1639	1781	5.55	c8229e21-8fd7-47d3-97e3-9434eb08e607	X	110	176	286	0.384615
		1640	1781	5.55	52d4ac09-2a13-48e8-abf9-30237d0220b0	X	110	176	286	0.384615
		1641	1781	5.55	a1230ca3-2349-4ad6-94de-0b476d81e4d3	X	110	176	286	0.384615
		1642	1782	5.57	ead518ce-0b52-43e1-9e89-24cfc504cad3	X	110	176	286	0.384615
		1643	1782	5.57	919bf516-57f8-43f1-9e75-122298794b9b	X	110	176	286	0.384615
		1644	1782	5.57	75ab2d6c-baf9-40ce-a064-d86289f55bee	X	110	176	286	0.384615
		1645	1782	5.57	fafcad75-aa4d-4008-b196-222e6474ca29	T	110	177	287	0.383275
		1646	1782	5.57	5c3059c5-cc47-4512-9cf4-423bc38179eb	X	110	177	287	0.383275
		1647	1782	5.57	b9a4d8be-4547-4fe8-92bb-703ffd6f3f9f	X	110	177	287	0.383275
		1648	1782	5.57	fc06139a-ff06-43c1-95c1-ed6ef56605f8	X	110	177	287	0.383275
		1649	1782	5.57	10590e6c-77fb-412b-b4be-91f5af7e733a	X	110	177	287	0.383275
		1650	1783	5.58	40e4ca86-26fe-44a6-8086-ec0fa9ee626f	X	110	177	287	0.383275
		1651	1783	5.58	a5393565-9516-4aa6-b486-22ee65361f73	T	110	178	288	0.381944
		1652	1783	5.58	6329fce5-3b37-4351-a9ba-0da14413e39e	X	110	178	288	0.381944
		1653	1783	5.58	a2cc0448-4f1b-4933-b6bd-fbb7cafdb88d	X	110	178	288	0.381944
		1654	1783	5.58	80f67f43-a849-44ba-8583-8d903c62b687	A	111	178	289	0.384083
		1655	1783	5.58	592d9ebb-7150-44b4-b802-c4fdc269833a	X	111	178	289	0.384083
		1656	1783	5.58	beb07f65-b14a-47e9-944a-b77823206c10	X	111	178	289	0.384083
		1657	1784	5.6	e55f0a39-ab2a-46c8-ba79-f7c2f6613076	G	111	178	289	0.384083
		1658	1784	5.6	ce5c2c20-fc0e-4156-9cf5-55b5f3c65c15	T	111	179	290	0.382759
		1659	1784	5.6	0061ff01-af9e-4380-87b9-387a9fb037b0	X	111	179	290	0.382759
		1660	1784	5.6	43fa4cf2-2a72-4d03-818e-7f881fffd96c	X	111	179	290	0.382759
		1661	1784	5.6	f59e0fcc-a2b0-4287-9f7a-2b0c78d7c9a5	T	111	180	291	0.381443
		1662	1784	5.6	d72ae7b3-b0a0-4aa0-b59b-85f387342057	X	111	180	291	0.381443
		1663	1784	5.6	87e07efd-f13a-4079-bf0c-11bc03250c8a	X	111	180	291	0.381443
		1664	1784	5.6	94212e65-ca86-476e-8533-57927dffbea6	T	111	181	292	0.380137
		1665	1785	5.62	d90e6c78-b1c0-402e-adcb-887e81c5ed94	X	111	181	292	0.380137
		1666	1785	5.62	a412c1c8-382e-4981-b87a-4e86f5c1d39e	X	111	181	292	0.380137
		1667	1785	5.62	8e05e513-b84a-43b6-a7f9-ae88260ddd1b	T	111	182	293	0.37884
		1668	1785	5.62	ebedb712-f582-43a8-bc60-6e1d872149a9	X	111	182	293	0.37884
		1669	1785	5.62	da4fb4e4-6c8a-4775-a251-574b1b686a29	X	111	182	293	0.37884
		1670	1785	5.62	b5270551-4d5d-4bad-9bd1-1904a9c24208	X	111	182	293	0.37884
		1671	1786	5.63	79c37aad-a773-4415-a23a-94e9376aec39	T	111	183	294	0.377551
		1672	1786	5.63	8a75170e-c253-454b-a565-3f65fa50d504	X	111	183	294	0.377551
		1673	1786	5.63	8e860fea-68e7-4127-9c27-5def2b9719b2	X	111	183	294	0.377551
		1674	1787	5.65	6f7b3c59-bff7-4d85-a6ff-52bf68710d38	X	111	183	294	0.377551
		1675	1787	5.65	4c2bd43b-7ee5-4557-a7ba-65dcb8aabe95	X	111	183	294	0.377551
		1676	1787	5.65	01282a44-a154-4415-9b1b-01e0ba14dd56	T	111	184	295	0.376271
		1677	1787	5.65	2d8a27a6-9229-45ed-9f5d-0d2c3a403bbd	X	111	184	295	0.376271
		1678	1787	5.65	7f0a0775-ae3f-4d6c-a6c3-cff48187232d	X	111	184	295	0.376271
		1679	1787	5.65	2cc48770-981f-47ed-90e4-7aa4b927aa31	del	111	184	295	0.376271
		1680	1787	5.65	2898ce44-12b5-4be6-a816-bd3abdb46184	X	111	184	295	0.376271
		1681	1787	5.65	058ffe87-b2fa-439e-8998-2ffb420ac0aa	X	111	184	295	0.376271
		1682	1787	5.65	cd47307a-eb7d-439d-bc45-6fc0d98c7450	X	111	184	295	0.376271
		1683	1787	5.65	605bf8db-e627-43c7-98b8-593ccab27ef8	X	111	184	295	0.376271
		1684	1788	5.67	ef70f6d2-6f74-462d-b169-4eeb61934f5d	X	111	184	295	0.376271
		1685	1788	5.67	e8330c9f-758a-4ae2-a38a-1041c0b1948d	X	111	184	295	0.376271
		1686	1788	5.67	e480c29d-a7f6-4cbc-b599-02d4b23560eb	T	111	185	296	0.375
		1687	1788	5.67	62d5f5c1-1027-482b-abe0-2cf7387ec8f8	X	111	185	296	0.375
		1688	1789	5.68	d6c43855-31b2-429e-aff8-69d4f2e85d2a	A	112	185	297	0.377104
		1689	1789	5.68	0cd9a06f-e464-4647-b2c7-174bdb1676e5	X	112	185	297	0.377104
		1690	1790	5.7	eacd9c74-18a4-4669-b621-020913c2c5d9	X	112	185	297	0.377104
		1691	1790	5.7	41c4867b-51d5-4554-9c2d-4cb46a0d4bbd	T	112	186	298	0.375839
		1692	1791	5.72	f2d6547f-f88c-45e8-986f-be5cf322bccb	X	112	186	298	0.375839
		1693	1791	5.72	9cfa709f-e3e5-4d57-a552-59197757aa4d	X	112	186	298	0.375839
		1694	1791	5.72	ec96169c-1c75-4a05-8d0c-6de93d8f664f	X	112	186	298	0.375839
		1695	1791	5.72	e2a590cb-2c2e-4ce9-b99c-7217bd7af6af	X	112	186	298	0.375839
		1696	1791	5.72	d07cdbb0-b094-467b-b2ad-9f9e749d0cfb	X	112	186	298	0.375839
		1697	1791	5.72	61a31cf4-308e-4928-995b-4acbd5b0005c	X	112	186	298	0.375839
		1698	1791	5.72	6398e30e-7785-4975-84d4-6c905d15f41b	X	112	186	298	0.375839
		1699	1791	5.72	8e830c62-5952-4eff-9215-e383bada8680	X	112	186	298	0.375839
		1700	1792	5.73	f9c2897d-164f-495e-b4d4-a4e81dfff890	A	113	186	299	0.377926
		1701	1792	5.73	61e90b19-14df-4dc9-af84-0ebf0fcf7dce	X	113	186	299	0.377926
		1702	1792	5.73	25082182-b952-4f85-9fff-566aa4365599	X	113	186	299	0.377926
		1703	1792	5.73	8acc21a1-e823-48c6-929a-00f3a41913b0	X	113	186	299	0.377926
		1704	1792	5.73	cc41b473-fd96-4cda-9bc5-378e60f252d8	X	113	186	299	0.377926
		1705	1792	5.73	b36b62db-aacb-49b2-9100-c5751372ef13	T	113	187	300	0.376667
		1706	1792	5.73	8ae6a0ce-c614-4701-9968-72a099583e73	del	113	187	300	0.376667
		1707	1792	5.73	c6a9e574-f49b-45f1-8775-d6ad334a9d92	X	113	187	300	0.376667
		1708	1792	5.73	3d7a926b-a2ea-4e43-a6fe-d1ffdfde4fb0	X	113	187	300	0.376667
		1709	1793	5.75	03f5b794-6661-4159-aa6f-595e02e63f46	X	113	187	300	0.376667
		1710	1793	5.75	a95cbe5c-f2fa-44f7-b85a-93e4d8cf9c97	X	113	187	300	0.376667
		1711	1793	5.75	e9cf8e9d-91e8-4c56-9175-451e821968b4	X	113	187	300	0.376667
		1712	1794	5.77	108b09ff-6ea3-40aa-ba63-f307efb1a13f	X	113	187	300	0.376667
		1713	1794	5.77	c87f5624-daf5-4d47-b27a-cd1656396b37	X	113	187	300	0.376667
		1714	1794	5.77	8baf19d5-8a1b-4267-8964-27becf8f6ca4	X	113	187	300	0.376667
		1715	1794	5.77	edb9a5c5-759b-404b-af39-13fd5a3afc2d	X	113	187	300	0.376667
		1716	1794	5.77	542886c7-3702-4a02-b54b-0942f9d6a9e3	X	113	187	300	0.376667
		1717	1794	5.77	0a2d199e-a274-49aa-b9fd-9441835c3604	X	113	187	300	0.376667
		1718	1794	5.77	bfc0aedd-47cc-43eb-9c50-3172055fa942	X	113	187	300	0.376667
		1719	1795	5.78	4ea4ae26-eea0-4f55-a862-84e139e925bc	X	113	187	300	0.376667
		1720	1795	5.78	f7a96734-d80d-4a4b-a008-1a2d7ded0449	A	114	187	301	0.378738
		1721	1795	5.78	286043ea-910e-452b-9bc9-2d2822d98464	T	114	188	302	0.377483
		1722	1796	5.8	9d560320-ee5c-4f5a-8728-efeb69abeb85	X	114	188	302	0.377483
		1723	1796	5.8	47c94f8a-8f93-4024-a101-7fd33072ec68	X	114	188	302	0.377483
		1724	1796	5.8	6296832a-7318-4b80-a523-650407185e65	T	114	189	303	0.376238
		1725	1796	5.8	0baff42f-a36e-4799-a021-3577724db2b0	X	114	189	303	0.376238
		1726	1796	5.8	1b8d33d3-361a-456f-bd7d-25e09ad173db	X	114	189	303	0.376238
		1727	1796	5.8	61274887-957c-4dc8-a763-f2fa48e842c8	X	114	189	303	0.376238
		1728	1796	5.8	afe59030-5bee-40ff-9098-28ca942b4330	X	114	189	303	0.376238
		1729	1796	5.8	9d9ed90f-b979-48b6-bac7-7367580b471d	X	114	189	303	0.376238
		1730	1796	5.8	5de6bcac-7484-4ae0-b299-8a5d8fc3691e	X	114	189	303	0.376238
		1731	1796	5.8	1489a3e1-3256-40ea-853f-324695556aed	T	114	190	304	0.375
		1732	1797	5.82	063292d8-6c4a-4b5e-91a9-3d3dbc56b3eb	X	114	190	304	0.375
		1733	1797	5.82	83c3e58d-66fa-4afd-848b-685cc48ca961	X	114	190	304	0.375
		1734	1797	5.82	b9511b0e-d8dd-429e-b783-8c76efdf7736	T	114	191	305	0.37377
		1735	1797	5.82	dab9abcb-48c9-4023-b4f2-7f0540b9c50b	X	114	191	305	0.37377
		1736	1797	5.82	3316a002-d0b0-4866-a07f-3a98b0e418ce	A	115	191	306	0.375817
		1737	1797	5.82	4529c895-dde6-427e-9ef2-533cafec51ca	X	115	191	306	0.375817
		1738	1798	5.83	2088a877-0f1c-4c7c-b241-d7ec3284b860	X	115	191	306	0.375817
		1739	1798	5.83	760442ec-c12a-4f4a-929f-3d691db94eb5	T	115	192	307	0.374593
		1740	1798	5.83	4320cb99-4f28-4d07-9057-84f358e36386	X	115	192	307	0.374593
		1741	1798	5.83	2e0480f4-735b-47ed-a150-eb99349c13e3	X	115	192	307	0.374593
		1742	1798	5.83	9be83ad1-600e-4e14-9f36-360a509e152c	T	115	193	308	0.373377
		1743	1798	5.83	9976e150-ae4b-4590-9491-132b3f066728	X	115	193	308	0.373377
		1744	1798	5.83	62316ed7-cea2-477e-abf8-b7a7c0192425	X	115	193	308	0.373377
		1745	1799	5.85	73970d2a-b4be-4197-84f9-794b09ba7a78	X	115	193	308	0.373377
		1746	1799	5.85	5f5ac317-7012-4d74-9666-acddffddf3fe	X	115	193	308	0.373377
		1747	1799	5.85	8fba619d-502f-4d16-9500-5ceee1c54f7d	X	115	193	308	0.373377
		1748	1799	5.85	6fe6f4ad-3b3a-45f8-b90a-40f5688d9749	X	115	193	308	0.373377
		1749	1799	5.85	e1ce1f01-27df-4a7b-9a9b-7cee1fda0e98	X	115	193	308	0.373377
		1750	1799	5.85	f8bbd039-64f7-4ed8-9397-8682353c4c19	X	115	193	308	0.373377
		1751	1799	5.85	386e086f-e804-4498-a896-599043b56053	X	115	193	308	0.373377
		1752	1799	5.85	2c27b666-6e38-4b7c-a577-463406b41ad1	X	115	193	308	0.373377
		1753	1799	5.85	079d802c-862d-49cf-9fe4-50017a6af56a	X	115	193	308	0.373377
		1754	1799	5.85	7de95f1e-8089-4573-8876-29c80531894c	A	116	193	309	0.375405
		1755	1800	5.87	6d539286-013a-4507-9073-02e14531538e	X	116	193	309	0.375405
		1756	1800	5.87	15775e72-8767-4592-9b6b-19b2c93dcb7a	X	116	193	309	0.375405
		1757	1800	5.87	a56f9e45-6d64-4846-8df6-8783b019d579	X	116	193	309	0.375405
		1758	1800	5.87	e53290af-0f01-420e-94ac-90b0888bd9b5	X	116	193	309	0.375405
		1759	1800	5.87	e814e6f7-7fb7-4a7b-a6d4-1a03938cdef8	T	116	194	310	0.374194
		1760	1801	5.88	f782cb4e-32c9-47cc-beff-ff8f3eabcd15	X	116	194	310	0.374194
		1761	1801	5.88	ef8b1a19-3bf4-456b-976d-1f3889070f75	X	116	194	310	0.374194
		1762	1801	5.88	aaff0911-b997-45e5-924b-22072c08f461	X	116	194	310	0.374194
		1763	1801	5.88	0a362dda-34a0-4f03-a2dc-5d51755fd96b	X	116	194	310	0.374194
		1764	1801	5.88	d6c3b743-f4d6-4fb0-88f7-1d1065a989a4	X	116	194	310	0.374194
		1765	1801	5.88	e2c9ca6e-1935-4e05-8361-0472e6ca7f80	X	116	194	310	0.374194
		1766	1802	5.9	dc7a4502-731b-447e-9c5d-8804224671c8	X	116	194	310	0.374194
		1767	1802	5.9	79828786-0195-440c-bc3e-3c932a842f30	X	116	194	310	0.374194
		1768	1802	5.9	ae651c61-7831-42e3-982b-eb2fde4f6ad2	X	116	194	310	0.374194
		1769	1802	5.9	6fa39e5e-1cfb-4679-b22c-8c055d6a72bf	X	116	194	310	0.374194
		1770	1802	5.9	ca234f12-c119-4586-99dd-ce7e7fdd766a	X	116	194	310	0.374194
		1771	1802	5.9	3bb9bcc0-395f-4f43-9185-62eb0cc87397	T	116	195	311	0.37299
		1772	1802	5.9	b53efe4a-3338-4e8e-bc1c-a90d241b2f9b	X	116	195	311	0.37299
		1773	1802	5.9	99cfa1a7-933b-4351-a63e-b977587ca766	T	116	196	312	0.371795
		1774	1802	5.9	7621f823-b569-4c40-8b0f-0b6c6351ef9d	X	116	196	312	0.371795
		1775	1803	5.92	1d0df463-b3da-46e4-be09-bc4e4349e752	X	116	196	312	0.371795
		1776	1803	5.92	b12cb209-2452-49ce-9a9e-4dd425f1cfb3	X	116	196	312	0.371795
		1777	1803	5.92	c3c8ba52-3f5a-404a-9891-a3cb4f8ba296	X	116	196	312	0.371795
		1778	1803	5.92	6781ddd3-617d-4d2a-aab2-5b687c71efe7	X	116	196	312	0.371795
		1779	1803	5.92	df9d4b88-e766-4098-8df3-6be8551cb7d1	X	116	196	312	0.371795
		1780	1803	5.92	62ecf4fb-f472-48ec-8652-6159cf34c1dd	X	116	196	312	0.371795
		1781	1803	5.92	e6db51a8-162a-46b7-a808-7f155a3954cf	X	116	196	312	0.371795
		1782	1803	5.92	ffc0969e-9352-4210-b3d1-e4c105f40517	X	116	196	312	0.371795
		1783	1803	5.92	95f87768-ca33-4221-ab85-3bfc6309ea6f	X	116	196	312	0.371795
		1784	1803	5.92	d4052c4f-6720-438e-932a-051f236ddc0e	X	116	196	312	0.371795
		1785	1803	5.92	72393f4c-2a53-4d45-91d2-fcc89d1282e8	X	116	196	312	0.371795
		1786	1804	5.93	7cbc858d-9a15-42c6-b99e-663aa9700d5f	X	116	196	312	0.371795
		1787	1804	5.93	34036bc7-88a5-47f0-a695-87ec4dd1072d	X	116	196	312	0.371795
		1788	1804	5.93	f2dea08f-54ff-4c23-8e80-e96adb0c5eab	G	116	196	312	0.371795
		1789	1804	5.93	8da2df6a-71df-458e-8e99-163394ca2d97	T	116	197	313	0.370607
		1790	1804	5.93	fcaf9f3d-3dd7-40cd-a3d0-7decd74c8b83	X	116	197	313	0.370607
		1791	1804	5.93	ce67a9e7-4032-42df-9aaa-8b20f7574f9a	X	116	197	313	0.370607
		1792	1804	5.93	56485296-6b60-4e5c-8e14-4502ee41fd5a	X	116	197	313	0.370607
		1793	1805	5.95	8c0c56f4-3240-4f54-bb27-8d6bf921a7b5	X	116	197	313	0.370607
		1794	1805	5.95	0a64bc5d-03ac-4028-bf2f-f5f7c1c137d4	X	116	197	313	0.370607
		1795	1805	5.95	33817609-720c-4f4e-aed8-7c4472467bd4	X	116	197	313	0.370607
		1796	1805	5.95	472d6311-f295-42db-8b68-439eb5146d59	X	116	197	313	0.370607
		1797	1805	5.95	42cbe077-5edc-48bd-b874-8aa48e1ac586	X	116	197	313	0.370607
		1798	1805	5.95	cc26798c-77d5-44bd-bbd5-388603bd86bf	X	116	197	313	0.370607
		1799	1805	5.95	668097cf-6869-47bd-b3ce-c9c9d48ea8b0	X	116	197	313	0.370607
		1800	1806	5.97	71b6235c-e587-4e5f-921e-34afa7e1eea6	T	116	198	314	0.369427
		1801	1806	5.97	fb60b534-b469-4828-ab78-7321622964ac	A	117	198	315	0.371429
		1802	1806	5.97	3c91c19c-8a9c-4060-913f-6629c7f2a006	X	117	198	315	0.371429
		1803	1806	5.97	355128b7-850f-4123-96c3-462b9ccfb056	X	117	198	315	0.371429
		1804	1806	5.97	b3b5093d-5e61-43e9-89d7-ce45b17da429	X	117	198	315	0.371429
		1805	1807	5.98	705c1cb7-8aca-45d2-b1bc-637938baef2d	X	117	198	315	0.371429
		1806	1807	5.98	e089d8a9-9e65-4476-ad3b-f76ae52a0f9e	X	117	198	315	0.371429
		1807	1807	5.98	012f9f94-992e-4ed1-8e8d-5d5ce5e757d8	X	117	198	315	0.371429
		1808	1807	5.98	c3b08908-0d69-4716-985c-31a904cb054a	X	117	198	315	0.371429
		1809	1807	5.98	bca484f7-0438-49d5-9c22-7a914c3f942c	X	117	198	315	0.371429
		1810	1807	5.98	49dfac54-af34-4e76-9c3d-fdcf8e21d85c	X	117	198	315	0.371429
		1811	1807	5.98	d986b58d-e38e-4a3a-ad5e-071b0213c6c7	X	117	198	315	0.371429
		1812	1807	5.98	eb575019-9d05-4aa7-bb84-ddbb032d9443	T	117	199	316	0.370253
		1813	1808	6	89b805f8-1358-4776-8e2a-44420999eb02	T	117	200	317	0.369085
		1814	1808	6	56d6b93d-8f22-48d3-86a5-1a2e501940fc	X	117	200	317	0.369085
		1815	1808	6	edd1b873-72f5-488b-8b29-b290670d806e	X	117	200	317	0.369085
		1816	1808	6	e7c2aede-8768-4993-8ff2-5541a4ca9d16	X	117	200	317	0.369085
		1817	1808	6	94f2e5cf-c4d3-4fcf-9be0-de9d3b3a230a	X	117	200	317	0.369085
		1818	1808	6	192cf17a-3a81-4b63-82d8-b22b587ebb50	A	118	200	318	0.371069
		1819	1809	6.02	7c502afe-61b9-4887-a15b-d583845ed833	X	118	200	318	0.371069
		1820	1809	6.02	43c7ca3d-ef15-4252-b6b0-1b550166b3b7	X	118	200	318	0.371069
		1821	1809	6.02	fbb2a653-61e4-4c23-80f9-19bfdae7ade7	X	118	200	318	0.371069
		1822	1809	6.02	30d18e4d-1963-42ad-bdc1-40b6de1408ef	X	118	200	318	0.371069
		1823	1809	6.02	21444ef3-ae8d-4c28-8c99-7324204b0be2	X	118	200	318	0.371069
		1824	1809	6.02	8ce11e4c-0cf3-493e-9c04-0bedf918e30d	X	118	200	318	0.371069
		1825	1809	6.02	7283b1ca-10d0-4a7a-b3b5-08008d236a36	X	118	200	318	0.371069
		1826	1810	6.03	9515c7ab-d52f-4c82-8e43-6e5e2a96f29b	X	118	200	318	0.371069
		1827	1810	6.03	00233340-8175-461e-a5d7-dfd7edbfaf76	X	118	200	318	0.371069
		1828	1810	6.03	e7bb422d-34c3-4c1a-816f-eb6f90df9762	X	118	200	318	0.371069
		1829	1810	6.03	94e1b8d5-899c-4101-bddd-f558bf107b65	X	118	200	318	0.371069
		1830	1810	6.03	fc90004d-1a8b-467f-8629-ef15424241f3	X	118	200	318	0.371069
		1831	1810	6.03	76c97595-b78c-4e13-ad7d-2b995fbe6052	X	118	200	318	0.371069
		1832	1810	6.03	800eab08-bc47-4f71-8dcb-09f8309f0402	X	118	200	318	0.371069
		1833	1810	6.03	04fa1a3a-58f5-435c-9d6d-e972f5d235bc	X	118	200	318	0.371069
		1834	1811	6.05	afd5180d-ab48-4d3b-8bb4-636346164518	X	118	200	318	0.371069
		1835	1811	6.05	a84cfbab-0e6a-4f32-a8fb-e9c737239335	X	118	200	318	0.371069
		1836	1811	6.05	0f19bcd1-44e4-459b-8d9c-ea75193c0689	X	118	200	318	0.371069
		1837	1811	6.05	07fe4af5-d4de-4d66-a222-eaffd2fe2915	del	118	200	318	0.371069
		1838	1811	6.05	2d93f309-cb00-4137-bf5f-55a66fcda160	X	118	200	318	0.371069
		1839	1811	6.05	ff155ea7-4313-4431-8731-d14b0a427f50	X	118	200	318	0.371069
		1840	1811	6.05	8240ae56-15d9-4f41-b543-b00295c1419e	X	118	200	318	0.371069
		1841	1811	6.05	0f1e98a0-bac7-4d5d-bd0a-5aefe5f23141	X	118	200	318	0.371069
		1842	1811	6.05	6cb19bee-4b76-4d7b-aa72-130b43d72a36	X	118	200	318	0.371069
		1843	1812	6.07	7f705488-d276-49d0-8750-38635eb570ec	X	118	200	318	0.371069
		1844	1812	6.07	d75745fd-4ee8-4cf6-9cf6-6fafa0c88fdd	X	118	200	318	0.371069
		1845	1812	6.07	e63456de-c4bc-407a-8ad6-142f35e7cab2	X	118	200	318	0.371069
		1846	1812	6.07	c30adfc8-d64d-4a72-b37f-d3743cb7725e	X	118	200	318	0.371069
		1847	1812	6.07	28ec4baa-0c45-4256-a07b-76d9ca189cad	G	118	200	318	0.371069
		1848	1812	6.07	f3257922-73d7-49db-bb67-a9fbdfa3f3cf	X	118	200	318	0.371069
		1849	1812	6.07	64cd655d-393e-408b-8bc9-049304ae3584	X	118	200	318	0.371069
		1850	1812	6.07	dcb464b7-a4bf-4651-958d-ecc59736fefb	X	118	200	318	0.371069
		1851	1812	6.07	fdcf405c-0120-40b4-8b38-b29c00777688	X	118	200	318	0.371069
		1852	1813	6.08	63dbdf5e-5ef8-4157-8d2f-80ee2dbf058f	T	118	201	319	0.369906
		1853	1813	6.08	587dc646-e839-43c8-8c9c-9bac3ea5b11d	X	118	201	319	0.369906
		1854	1813	6.08	60a72a35-73b0-4115-b0b8-05077e1a844e	X	118	201	319	0.369906
		1855	1813	6.08	ef007d97-cfa9-4ffe-bd2e-8fdd504eb630	X	118	201	319	0.369906
		1856	1813	6.08	e61e7b6f-e2a4-42d1-afae-b36cfd2300dd	X	118	201	319	0.369906
		1857	1814	6.1	8014b821-5128-4a71-8d9c-6476e47c671e	X	118	201	319	0.369906
		1858	1814	6.1	a0783687-5eb1-42a0-9b75-6a43117ded5e	X	118	201	319	0.369906
		1859	1814	6.1	cf594a03-64fc-491a-8f9f-ac1414e12a9f	X	118	201	319	0.369906
		1860	1814	6.1	0fd99761-b901-4342-ab02-40546fac1b28	X	118	201	319	0.369906
		1861	1814	6.1	3b9dd85b-34fe-44f8-a7c9-f408f3120956	X	118	201	319	0.369906
		1862	1814	6.1	dbf2134e-129e-4f1c-8d24-88918446e3ee	X	118	201	319	0.369906
		1863	1815	6.12	4a15f59f-c09d-455f-a5ab-ae1d2feaa728	X	118	201	319	0.369906
		1864	1815	6.12	35a1f766-3a7d-4ea0-a883-a0aa1cfd1822	T	118	202	320	0.36875
		1865	1815	6.12	22b6633e-6ba1-465d-980e-ddd20236feab	X	118	202	320	0.36875
		1866	1815	6.12	9d9549c4-b069-4c34-96bf-640398353118	T	118	203	321	0.367601
		1867	1815	6.12	12e878ca-2650-4131-9a87-9373d3b42772	X	118	203	321	0.367601
		1868	1815	6.12	2c0e1230-f8c0-4b10-8570-2df3492a0efb	X	118	203	321	0.367601
		1869	1815	6.12	6f97ace1-36cd-4e02-ae78-5d3e1bde664c	X	118	203	321	0.367601
		1870	1815	6.12	27999ca1-018d-408d-ade0-28146d5310d0	del	118	203	321	0.367601
		1871	1815	6.12	c4650467-cf0c-4370-a992-f8188675e879	X	118	203	321	0.367601
		1872	1816	6.13	0efd0072-8911-40ef-a9e8-2e8674be6458	X	118	203	321	0.367601
		1873	1816	6.13	e74a9e09-0a16-4d2e-9440-6817893fc37a	X	118	203	321	0.367601
		1874	1816	6.13	9f3dd4ca-a0e6-4b77-b078-502e60b77cc1	del	118	203	321	0.367601
		1875	1816	6.13	5691f81e-5ddf-4771-b55b-dc0739d5a7b4	X	118	203	321	0.367601
		1876	1816	6.13	66173b5f-7c19-4ea3-9c1f-d1299797e0d6	X	118	203	321	0.367601
		1877	1817	6.15	ada92edc-4fd9-4b91-b178-67d0500eb400	X	118	203	321	0.367601
		1878	1817	6.15	6b5d69fe-d5bf-40a1-9d7c-3e87e8d0999a	X	118	203	321	0.367601
		1879	1817	6.15	c3d5e7c3-85df-4ea8-a445-d881ac86bbfd	X	118	203	321	0.367601
		1880	1817	6.15	482d8ead-bdf0-48c4-8e63-37a8fa5d4a20	T	118	204	322	0.36646
		1881	1817	6.15	f4408237-5f9f-4e4d-93e6-bc84a5ccb761	T	118	205	323	0.365325
		1882	1817	6.15	26d5990d-39c1-4b60-ad21-158737b8a404	X	118	205	323	0.365325
		1883	1817	6.15	cd767fc1-21b8-476d-a1e1-87529792a157	X	118	205	323	0.365325
		1884	1817	6.15	bb14eca1-59e7-4b67-8ca8-4436fd889a42	X	118	205	323	0.365325
		1885	1818	6.17	9ce18693-2d29-4cc3-9cfe-d706735af4d0	X	118	205	323	0.365325
		1886	1818	6.17	7bf17dd5-631a-435e-af0e-488fd432e0a5	X	118	205	323	0.365325
		1887	1818	6.17	9f6cda42-127d-4afc-bf1c-424c8c7a1d05	X	118	205	323	0.365325
		1888	1818	6.17	950290a9-1caf-40d9-87a5-242fc896ef5a	X	118	205	323	0.365325
		1889	1818	6.17	cb135e31-2571-412e-bc92-37b563c344e8	X	118	205	323	0.365325
		1890	1818	6.17	3f4ee412-861f-401f-92f0-e0551d06cb60	A	119	205	324	0.367284
		1891	1818	6.17	903edb0e-f5dc-409e-8934-bad3518d0c79	X	119	205	324	0.367284
		1892	1818	6.17	b174d1b6-e0b5-4fb9-be0c-58d73fbe4d5f	X	119	205	324	0.367284
		1893	1818	6.17	b92b1314-c577-4bc4-a198-4dca86a586d1	X	119	205	324	0.367284
		1894	1818	6.17	6adc607c-b7cc-415e-9fa5-1e542b6c3341	X	119	205	324	0.367284
		1895	1818	6.17	de4afbd7-bcfc-4328-bd01-ced47308660f	T	119	206	325	0.366154
		1896	1818	6.17	a8170f0a-c617-4021-ba7a-d3d3d361b282	X	119	206	325	0.366154
		1897	1818	6.17	fb7c4af8-7d95-442f-bd89-d3b1a1d96081	T	119	207	326	0.365031
		1898	1818	6.17	e86ed3f6-124e-4861-a5cc-f64afa367fc0	X	119	207	326	0.365031
		1899	1818	6.17	47b2c2f4-6290-4145-8423-a108b9196594	X	119	207	326	0.365031
		1900	1819	6.18	4040df15-2f46-4e4c-bbe6-581006e0534a	X	119	207	326	0.365031
		1901	1819	6.18	13add0e6-41de-48a7-9b6c-5bceb7d0132c	X	119	207	326	0.365031
		1902	1819	6.18	accfe247-66d0-4e4e-abfe-03ff4d5a067c	X	119	207	326	0.365031
		1903	1819	6.18	b482a6a8-6e87-495c-a818-d019b8a26b15	X	119	207	326	0.365031
		1904	1819	6.18	ebdc4510-29c8-4a9d-8ae3-658f9ee44dfe	X	119	207	326	0.365031
		1905	1820	6.2	b7d5b564-0f03-497e-b22d-9fdbb033eec2	T	119	208	327	0.363914
		1906	1820	6.2	cb9d56ff-98f6-434d-b6f8-4b29f3b0f6c0	X	119	208	327	0.363914
		1907	1820	6.2	9c0255d9-585f-4b74-9710-d5e4a4986393	X	119	208	327	0.363914
		1908	1820	6.2	446de786-ea5b-46ac-af99-bb6f68569d68	X	119	208	327	0.363914
		1909	1820	6.2	201642fd-b27d-4e65-bfed-8f4dc1569719	X	119	208	327	0.363914
		1910	1820	6.2	a3f7fbef-81c3-4321-a14a-04516a4f8dce	A	120	208	328	0.365854
		1911	1820	6.2	73accc85-e94c-4b24-8f07-14679b01a968	X	120	208	328	0.365854
		1912	1820	6.2	6ae8f5c6-d531-4810-9b16-7cfcc5a9d0c2	X	120	208	328	0.365854
		1913	1820	6.2	01c6cb7b-3afb-4885-a7e2-e36f5c301107	X	120	208	328	0.365854
		1914	1821	6.22	ad336cfa-14f5-4b00-9a13-fc3cef1dfd0d	X	120	208	328	0.365854
		1915	1821	6.22	2294b1cc-3e02-4774-a460-b1678c7c8bb0	X	120	208	328	0.365854
		1916	1821	6.22	50bf83ca-012d-42f0-9ca0-54ef627522e7	X	120	208	328	0.365854
		1917	1821	6.22	75019300-cf09-403e-b062-f49cfc35f1b2	X	120	208	328	0.365854
		1918	1821	6.22	b39403a4-77aa-4734-bf79-657247706901	X	120	208	328	0.365854
		1919	1821	6.22	4a88588d-42bc-4b75-866d-2e5a92549059	X	120	208	328	0.365854
		1920	1822	6.23	0fe33ca0-7a80-40a0-b4b5-5fc23f81fde3	X	120	208	328	0.365854
		1921	1822	6.23	840924e8-d17d-4b33-a1f1-51235bdc1da0	X	120	208	328	0.365854
		1922	1822	6.23	8129e130-20b8-4256-adec-1f0a49fa11f6	X	120	208	328	0.365854
		1923	1822	6.23	fa4e2e4d-938e-4b49-b2dd-dcd3fe158771	A	121	208	329	0.367781
		1924	1822	6.23	e567b55b-616a-42e1-8f8f-198b9df6b206	X	121	208	329	0.367781
		1925	1823	6.25	c14f7514-f976-4f7a-a50b-74bba7387874	X	121	208	329	0.367781
		1926	1824	6.27	1e7bc773-f9be-4f35-8d21-9ce15a83d822	X	121	208	329	0.367781
		1927	1824	6.27	248e9187-67db-426e-8493-cdc3edf4a23d	X	121	208	329	0.367781
		1928	1824	6.27	7cf94613-ffc4-4539-a8b6-69f519b320ce	X	121	208	329	0.367781
		1929	1824	6.27	1ed4117d-733c-4d7e-95eb-79a1f9ffa399	G	121	208	329	0.367781
		1930	1824	6.27	fbf01166-62e2-427f-a6df-4a5563d2a570	T	121	209	330	0.366667
		1931	1824	6.27	59b4575a-6d17-4d98-a031-f46c7384b7ca	X	121	209	330	0.366667
		1932	1824	6.27	a6662fce-29c0-4a57-af2b-1b02c0a24ed0	X	121	209	330	0.366667
		1933	1825	6.28	f17181da-2e3a-4df0-87b6-496b10f9bc6e	X	121	209	330	0.366667
		1934	1825	6.28	77ef90e7-6f83-411f-af30-6d4746132a0f	X	121	209	330	0.366667
		1935	1825	6.28	e6d6b5ac-e10b-4bf8-a2ea-c60efd1d6a94	X	121	209	330	0.366667
		1936	1825	6.28	de7d5b16-85fd-4efc-a03a-faeb1a624e97	X	121	209	330	0.366667
		1937	1825	6.28	b39362eb-0978-4bc2-bef0-61572995dd9d	T	121	210	331	0.365559
		1938	1825	6.28	60a6453c-3f37-4acd-a03b-1c3932287bbc	X	121	210	331	0.365559
		1939	1825	6.28	8512201b-dd88-4acc-a4dc-eb48e20e5227	X	121	210	331	0.365559
		1940	1825	6.28	fd8a76cd-cd0b-4299-bc98-4348a228c7b2	X	121	210	331	0.365559
		1941	1826	6.3	0bf03d5e-e49e-4f1e-aaba-71cc11eaa663	X	121	210	331	0.365559
		1942	1826	6.3	acd94405-1d19-434e-a9e9-7ace6722e3f5	X	121	210	331	0.365559
		1943	1826	6.3	c229d110-d9f4-4eb0-93b3-3825e38eb5d9	X	121	210	331	0.365559
		1944	1826	6.3	dee54648-6878-4373-94b8-ac1b0d8cb4ef	X	121	210	331	0.365559
		1945	1826	6.3	50f4ebe1-deea-448b-a838-43362341abfd	X	121	210	331	0.365559
		1946	1826	6.3	427a5b4c-7cf9-400b-aa44-a0103ee76fa3	X	121	210	331	0.365559
		1947	1827	6.32	2a467d33-9b54-4de6-ac3b-31bc6f1d9b0a	X	121	210	331	0.365559
		1948	1827	6.32	d042e529-1fb6-47b5-bda7-47f3f67cddc9	X	121	210	331	0.365559
		1949	1827	6.32	51f55e25-a34e-44e1-997c-6c7dfd7aa770	X	121	210	331	0.365559
		1950	1827	6.32	d1e9be2f-6b0a-47a1-a1bc-80047809cf31	T	121	211	332	0.364458
		1951	1828	6.33	5e6afcca-382d-4eeb-982e-bb465a373df2	X	121	211	332	0.364458
		1952	1828	6.33	e8961501-ea9f-4431-abdb-9aa0d1b5d2a1	T	121	212	333	0.363363
		1953	1828	6.33	05108db2-eb2f-49fa-bea8-ba2a51442512	X	121	212	333	0.363363
		1954	1829	6.35	e4495b48-1f00-4e2e-9184-8ce18cec8d29	X	121	212	333	0.363363
		1955	1829	6.35	458b6d8d-0104-4acb-b4e3-1677c1a87a73	X	121	212	333	0.363363
		1956	1829	6.35	71a62441-9d85-4d76-8158-1e0198005dda	T	121	213	334	0.362275
		1957	1829	6.35	fbbc56af-4e9a-498b-974d-2a5bbc783cc3	del	121	213	334	0.362275
		1958	1829	6.35	d96907e7-74c5-441f-ba8c-f94c38f6d835	G	121	213	334	0.362275
		1959	1829	6.35	f430c2c2-3fe2-4757-a8c8-26f2368f1858	X	121	213	334	0.362275
		1960	1829	6.35	fadba6aa-688d-4b77-9863-611e903f3c36	X	121	213	334	0.362275
		1961	1829	6.35	8a10b841-1acf-4310-b021-213d062b4f4a	X	121	213	334	0.362275
		1962	1829	6.35	bdc355f0-0468-42a3-a92d-6d2c76139e62	X	121	213	334	0.362275
		1963	1830	6.37	7bc7d666-101a-440e-b571-6d1b53989c75	X	121	213	334	0.362275
		1964	1830	6.37	a90e9def-b73e-41fb-a5e4-2fc34cdc5488	X	121	213	334	0.362275
		1965	1830	6.37	446832ac-7d82-414d-beb7-a246bc46d76a	X	121	213	334	0.362275
		1966	1830	6.37	31a7af4c-7872-41b5-ba16-3a98d2f5fff3	X	121	213	334	0.362275
		1967	1830	6.37	8d8f50b2-7e22-4d1a-a8ca-bae5bdcd7b29	X	121	213	334	0.362275
		1968	1830	6.37	4ae44966-ea68-41d0-8c00-993d43af5303	X	121	213	334	0.362275
		1969	1830	6.37	739fde84-a0b7-41ac-920c-c28ae82aded5	X	121	213	334	0.362275
		1970	1830	6.37	c9f794b5-fc28-41cb-af47-2a93ff6fbcce	X	121	213	334	0.362275
		1971	1831	6.38	7cf944a3-8317-4038-afa8-a65f48712909	X	121	213	334	0.362275
		1972	1831	6.38	05e3a654-9da8-4842-bdd0-8f61af94d303	X	121	213	334	0.362275
		1973	1831	6.38	46eed091-4852-48c5-9162-7dd08290cf6c	T	121	214	335	0.361194
		1974	1831	6.38	a9573a79-53a7-4cf6-ac04-84dab61fd640	X	121	214	335	0.361194
		1975	1831	6.38	9440b924-a166-4ea7-a6c9-ac97c365fd16	X	121	214	335	0.361194
		1976	1831	6.38	a0d2ad22-9dc5-477e-9f67-5ecb85fd4f03	X	121	214	335	0.361194
		1977	1831	6.38	9f949e42-d7b2-4774-a0b1-21bfb30f03de	X	121	214	335	0.361194
		1978	1831	6.38	83bb6850-556b-413b-9631-0a52730dc31d	X	121	214	335	0.361194
		1979	1831	6.38	838cbf5f-f5b3-4589-834c-6a58d356a1f7	X	121	214	335	0.361194
		1980	1831	6.38	4074a714-a8f0-4553-8b6f-1a62e85b7200	X	121	214	335	0.361194
		1981	1831	6.38	a0a0b961-00f2-40ea-969d-ae80756b1c75	X	121	214	335	0.361194
		1982	1831	6.38	6a1ed309-8d5e-40de-8073-7b8cb6debe58	X	121	214	335	0.361194
		1983	1831	6.38	5a05e45e-a694-4093-9966-2a510f084a53	X	121	214	335	0.361194
		1984	1832	6.4	121a94fe-bc2f-4f79-ab83-375cfcf0179b	T	121	215	336	0.360119
		1985	1832	6.4	49a1cf10-b9ba-47ca-af35-34dbd33c01fe	X	121	215	336	0.360119
		1986	1832	6.4	a8bc358f-187c-4b9e-bdf9-519be0f40ea4	X	121	215	336	0.360119
		1987	1832	6.4	12d477d1-e34d-4037-a894-665ac9354ba0	X	121	215	336	0.360119
		1988	1832	6.4	12080523-77c1-4178-a917-49dcbc8d99d0	X	121	215	336	0.360119
		1989	1832	6.4	7f21c058-0924-4df9-aaa5-499819158647	X	121	215	336	0.360119
		1990	1833	6.42	3e27ff9c-6648-4eae-877f-62581f9cd672	X	121	215	336	0.360119
		1991	1833	6.42	1263a256-5ed5-4027-8550-def145de344d	X	121	215	336	0.360119
		1992	1833	6.42	594d1ed9-80b4-4609-bd5b-ea04c1e24ede	X	121	215	336	0.360119
		1993	1834	6.43	74743fae-5574-4339-ae1f-d68af0a6419f	X	121	215	336	0.360119
		1994	1834	6.43	dc986db5-0d12-4d2f-a715-e892570fdb15	X	121	215	336	0.360119
		1995	1834	6.43	6514c69c-cf58-4da6-97fb-e8d81ec1c64e	X	121	215	336	0.360119
[truncated: 11,520 more rows]

## Sheet: Figure 3d
Barcode	Time	Total Reads	Unmapped	Mapped	Background Genomic	Target Coverage	Max Target Depth	Target Depth	Target Fraction	Fragments	Concentration (ng/ul)
1	9	4079	3440	639	629	10	9	8	0.00196127	2	9.815
2	10	3751	2926	825	812	13	13	12	0.00319915	1	9.735
3	11	6312	5766	546	520	26	25	22	0.00348542	4	9.19
4	12	7038	5471	1567	1257	310	292	273	0.0387894	37	9.905
5	13	8426	7151	1275	811	464	409	383	0.0454545	81	11.85
6	14	9029	7397	1632	499	1133	1023	961	0.106435	172	18.7

## Sheet: Figure 3e
Barcode	Time	Total Reads	Unmapped	Mapped	Background Genomic	Target Coverage		Max Target Depth	Target Depth	Target Fraction	Fragments	Concentration (ng/ul)
1	9	7947	4748	3199	3146	53		52	38	0.00478168	15	7.14
2	10	9319	5113	4206	4088	118		113	80	0.00858461	38	8.38
3	11	11978	8126	3852	3745	107		106	75	0.00626148	32	9.08
4	12	12045	6074	5971	5635	336		326	221	0.0183479	115	9.52
5	13	11463	6100	5363	4496	867		850	570	0.0497252	297	9.37
6	14	12122	5572	6550	4441	2109		2077	1434	0.118297	675	10.7
7	15	27747	10528	17219	8454	8765		8611	5815	0.209572	2950	17
8	16	38574	11128	27446	10488	16958		16653	11494	0.297973	5464	32.8

## Sheet: Figure 4e
Barcode	Time	Total Reads	Target LAMP Product	Target Fraction	Target LAMP Fragment	Spurious Product	Background Genomic	ONT Fragment	Short	Unknown	Concentration (ng/ul)	TOTAL
1	9	7500	15	0.002	1	10	1136	4679	1345	314	9.815	7500
2	10	7216	47	0.0065133	6	49	1588	3575	1566	385	9.735	7216
3	11	7500	45	0.006	7	65	611	5592	973	207	9.19	7500
4	12	7500	336	0.0448	57	46	1415	4019	1249	378	9.905	7500
5	13	7500	428	0.0570667	89	1024	720	3957	902	380	11.85	7500
6	14	7500	1025	0.136667	192	3231	407	1332	763	550	18.7	7500

## Sheet: Figure 4f
Name	Total Reads	Target LAMP Product	Target Fraction	Target LAMP Fragment	Spurious Product	Background Genomic	ONT Fragment	Short	Unknown	DNA Concentration (ng/ul)
9	7500	72	0.0096	9	7	2944	3008	680	780	7.14
10	7500	136	0.0181333	17	28	3264	2736	590	729	8.38
11	7500	109	0.0145333	21	13	2333	4067	511	446	9.08
12	7500	285	0.038	45	44	3392	2606	501	627	9.52
13	7500	784	0.104533	135	97	2675	2651	435	723	9.37
14	7500	1821	0.2428	259	254	2262	1952	330	622	10.7
15	7500	3270	0.436	553	405	1315	1331	227	399	17
16	7500	4535	0.604667	725	493	726	725	142	272	32.8

## Sheet: Figure 4g
Model Parameter	Definition	Value
Ndepth	Depth requirement	250
Npores	Number of pores able to sample reads	512
Rsample	Read sampling rate per pore	0.0158
Barcode Penalty	Fraction of sequenced reads that have an identifiable barcode	1
Sample	9min	10min	11min	12min	13min	14min	15min	16min
LAMPrey H3.3 Ftarget	0.0096	0.0181333	0.0145333	0.038	0.104533	0.2428	0.436	0.604667
LAMPrey Sequencing Time Estimate	9min	10min	11min	12min	13min	14min	15min	16min
LAMPrey H3.3 Sequencing Time	53.6526	28.4043	35.4402	13.5543	4.92728	2.12135	1.18134	0.851816
Sample	9min	10min	11min	12min	13min	14min	15min	16min
Standard H3.3 Ftarget	0.00478168	0.00858461	0.00626148	0.0183479	0.0497252	0.118297	0.209572	0.297973
Standard Sequencing Time Estimate	9min	10min	11min	12min	13min	14min	15min	16min
Standard H3.3 Sequencing Time	107.716	59.9986	82.2593	28.0722	10.3582	4.35398	2.4577	1.72856
Total Diagnostic Time	9	10	11	12	13	14	15	16
Standard H3.3	116.716	69.9986	93.2593	40.0722	23.3582	18.354	17.4577	17.7286
Lamprey H3.3	62.6526	38.4043	46.4402	25.5543	17.9273	16.1214	16.1813	16.8518
Stacked H3.3 LAMPrey	9	10	11	12	13	14	15	16
LAMP Time	9	10	11	12	13	14	15	16
Sequencing Time (250x depth)	53.6526	28.4043	35.4402	13.5543	4.92728	2.12135	1.18134	0.851816
Stacked H3.3 Standard	9	10	11	12	13	14	15	16
LAMP Time	9	10	11	12	13	14	15	16
Sequencing Time (250x depth)	107.716	59.9986	82.2593	28.0722	10.3582	4.35398	2.4577	1.72856
Percent Improvement	9	10	11	12	13	14	15	16
H3.3 Standard	1	1	1	1	1	1	1	1
H3.3 LAMPrey	0.498092	0.473416	0.430836	0.482838	0.475688	0.487221	0.48067	0.492788

## Sheet: Figure 4h
		LAMPrey Classifications
		target	fragment	spurious	background	ont	short	unknown	TOTAL
Minimap2 Classifications	target	10789	601	0	104	0	0	0	11494
	fragment	2464	2748	0	252	0	0	0	5464
	background	6704	327	0	3457	0	0	0	10488
	unmapped	3428	0	2503	0	2796	820	1581	11128
	TOTAL	23385	3676	2503	3813	2796	820	1581	38574

[truncated: 4 more sheets: Figure 5a, Figure 5b, Figure 5c, Figure 5e]
